# Supplementary material for: Modulation of gut microbiota by Gardeniae Fructus oil exerts TLR4/NF-κB/NLRP3 pathway-mediated antidepressant effects based on transcriptomics and fecal transplantation
Source: Front Pharmacol. 2025 Aug 1;16:1635897. doi: 10.3389/fphar.2025.1635897 (PMC12354470; doi:10.3389/fphar.2025.1635897)
Supplement: Supplementary file 2 [file DataSheet2.xlsx]

## Sheet: fpkm_gene_expression (Data Shee
geneID	C_1	C_2	C_3	M_1	M_2	M_3	O_1	O_2	O_3	chromosome	start	end	length	Gene name	Gene description
ENSMUSG00000000001	11.9512	12.1824	11.9452	12.8474	12.8685	11.5346	10.7583	11.428	10.8725	3	108014596	108053462	3262	Gnai3	G protein subunit alpha i3 [Source:MGI Symbol;Acc:MGI:95773]
ENSMUSG00000000003	0	0	0	0	0	0	0	0	0	X	76881507	76897229	799	Pbsn	probasin [Source:MGI Symbol;Acc:MGI:1860484]
ENSMUSG00000000028	1.85558	1.21269	1.35254	1.23618	1.18506	0.996307	1.56381	0.739059	1.36203	16	18599197	18630737	1551	Cdc45	cell division cycle 45 [Source:MGI Symbol;Acc:MGI:1338073]
ENSMUSG00000000031	0.0786204	0.0792739	0.0967051	0.17677	0.026582	0.0949796	0.0322337	0	0.0577086	7	142129262	142131917	2034	H19	H19, imprinted maternally expressed transcript [Source:MGI Symbol;Acc:MGI:95891]
ENSMUSG00000000037	0.201248	0.295158	0.315052	0.34965	0.408259	0.30943	0.337541	0.275442	0.342441	X	159865521	160041209	2914	Scml2	Scm polycomb group protein like 2 [Source:MGI Symbol;Acc:MGI:1340042]
ENSMUSG00000000049	2.88275	3.95635	4.33382	2.70066	3.97991	2.99889	3.74269	3.70284	3.6148	11	108234180	108305222	665	Apoh	apolipoprotein H [Source:MGI Symbol;Acc:MGI:88058]
ENSMUSG00000000056	33.7015	33.8009	32.1193	30.5987	37.366	34.542	31.6034	32.2579	34.0798	11	121128079	121146682	1785	Narf	nuclear prelamin A recognition factor [Source:MGI Symbol;Acc:MGI:1914858]
ENSMUSG00000000058	19.0857	16.7884	17.7522	17.778	15.9296	15.9423	18.5116	14.3475	16.851	6	17281184	17289114	1467	Cav2	caveolin 2 [Source:MGI Symbol;Acc:MGI:107571]
ENSMUSG00000000078	17.3338	17.2939	21.0325	16.5271	22.2088	23.6802	19.6851	18.4443	20.3764	13	5911481	5920393	2046	Klf6	Kruppel-like transcription factor 6 [Source:MGI Symbol;Acc:MGI:1346318]
ENSMUSG00000000085	26.129	24.9155	23.9662	24.9778	25.5202	24.2493	27.0725	25.7912	28.1971	4	120262478	120387383	1540	Scmh1	sex comb on midleg homolog 1 [Source:MGI Symbol;Acc:MGI:1352762]
ENSMUSG00000000088	64.2264	60.0294	66.496	52.2771	54.5702	64.6797	57.7086	58.8086	59.6369	9	57428557	57439709	1022	Cox5a	cytochrome c oxidase subunit 5A [Source:MGI Symbol;Acc:MGI:88474]
ENSMUSG00000000093	0.588316	0.622866	0.560824	0.744059	0.551983	0.7285	0.777884	0.569397	0.825881	11	85723377	85732774	3626	Tbx2	T-box 2 [Source:MGI Symbol;Acc:MGI:98494]
ENSMUSG00000000094	0.19291	0.159147	0.107856	0.118293	0.142307	0.105932	0.0862815	0.0942962	0.0386179	11	85777248	85806923	3041	Tbx4	T-box 4 [Source:MGI Symbol;Acc:MGI:102556]
ENSMUSG00000000103	0	0	0	0	0	0	0	0	0	Y	2106015	2170409	2831	Zfy2	zinc finger protein 2, Y-linked [Source:MGI Symbol;Acc:MGI:99213]
ENSMUSG00000000120	0.355952	0.39012	0.43783	0.295771	0.361048	0.299143	0.342635	0.499283	0.357832	11	95459644	95478561	3446	Ngfr	nerve growth factor receptor (TNFR superfamily, member 16) [Source:MGI Symbol;Acc:MGI:97323]
ENSMUSG00000000125	0.953575	0.926537	0.767731	0.721171	0.826539	0.607414	0.554448	0.577984	0.725391	11	103664976	103708783	3076	Wnt3	wingless-type MMTV integration site family, member 3 [Source:MGI Symbol;Acc:MGI:98955]
ENSMUSG00000000126	3.51897	2.88394	2.94491	3.10702	2.23288	2.23236	2.43093	3.26584	2.15838	11	59197754	59224378	3319	Wnt9a	wingless-type MMTV integration site family, member 9A [Source:MGI Symbol;Acc:MGI:2446084]
ENSMUSG00000000127	7.24303	6.6985	6.52578	5.83468	6.6916	6.79948	5.73109	6.99523	6.98425	17	64170057	64446491	2311	Fer	FER tyrosine kinase [Source:MGI Symbol;Acc:MGI:105917]
ENSMUSG00000000131	48.6851	52.4318	51.0283	49.1426	51.6969	48.3127	51.3937	48.6154	52.5266	7	125700887	125799673	1962	Xpo6	exportin 6 [Source:MGI Symbol;Acc:MGI:2429950]
ENSMUSG00000000134	14.6039	14.2682	13.3815	12.3853	13.2537	14.9998	13.3567	12.5468	12.846	X	7628799	7641441	2706	Tfe3	transcription factor E3 [Source:MGI Symbol;Acc:MGI:98511]
ENSMUSG00000000142	12.2347	13.8231	13.8528	11.3561	16.0374	14.6668	12.7718	12.2461	12.6763	11	108811175	108841609	1700	Axin2	axin 2 [Source:MGI Symbol;Acc:MGI:1270862]
ENSMUSG00000000148	4.73042	5.36383	5.0524	4.99622	5.00304	5.02326	5.01077	5.41286	5.44925	5	140690766	140705134	3167	Brat1	BRCA1-associated ATM activator 1 [Source:MGI Symbol;Acc:MGI:1891679]
ENSMUSG00000000149	29.297	35.075	31.2849	28.7203	29.8538	25.7875	27.8941	29.052	26.8847	5	140744163	140816186	2361	Gna12	guanine nucleotide binding protein, alpha 12 [Source:MGI Symbol;Acc:MGI:95767]
ENSMUSG00000000154	0.258678	0.347771	0.159091	0.242339	0.218651	0.26042	0.106056	0.139089	0.284811	7	143027473	143053071	1236	Slc22a18	solute carrier family 22 (organic cation transporter), member 18 [Source:MGI Symbol;Acc:MGI:1336884]
ENSMUSG00000000157	0.0527506	0.0797835	0.0324423	0.0889534	0	0	0	0	0.261358	16	96223488	96244819	2022	Itgb2l	integrin beta 2-like [Source:MGI Symbol;Acc:MGI:1277979]
ENSMUSG00000000159	0.0460941	0.232386	0.340181	0.103638	0.46754	0.11137	0.170083	0.0495687	0.609008	16	96162868	96223321	1156	Igsf5	immunoglobulin superfamily, member 5 [Source:MGI Symbol;Acc:MGI:1919308]
ENSMUSG00000000167	1.15027	1.95063	1.99367	2.76261	2.28045	2.52658	2.18652	2.41774	3.16619	9	50528621	50536300	1019	Pih1d2	PIH1 domain containing 2 [Source:MGI Symbol;Acc:MGI:1919864]
ENSMUSG00000000168	131.377	126.525	121.602	127.658	119.32	133.074	121.876	127.869	128.572	9	50545933	50571080	1175	Dlat	dihydrolipoamide S-acetyltransferase [Source:MGI Symbol;Acc:MGI:2385311]
ENSMUSG00000000171	59.3528	54.5604	55.6866	54.1101	57.8295	62.8054	57.4427	57.0248	57.0013	9	50507657	50515112	1231	Sdhd	succinate dehydrogenase complex, subunit D, integral membrane protein [Source:MGI Symbol;Acc:MGI:1914175]
ENSMUSG00000000182	0	0.0592879	0	0.0991532	0.0596409	0.142068	0.108482	0.0316157	0.194218	6	127049865	127058371	1814	Fgf23	fibroblast growth factor 23 [Source:MGI Symbol;Acc:MGI:1891427]
ENSMUSG00000000183	0	0	0	0	0	0	0	0	0	6	126992549	127005150	4657	Fgf6	fibroblast growth factor 6 [Source:MGI Symbol;Acc:MGI:95520]
ENSMUSG00000000184	55.0879	54.7256	51.1099	53.7726	58.814	63.1306	55.39	63.6144	53.4163	6	127102125	127129156	1638	Ccnd2	cyclin D2 [Source:MGI Symbol;Acc:MGI:88314]
ENSMUSG00000000194	43.1238	42.0578	45.7016	41.8094	43.5262	44.4595	41.7031	44.1716	41.4529	2	31042328	31108787	1509	Gpr107	G protein-coupled receptor 107 [Source:MGI Symbol;Acc:MGI:2139054]
ENSMUSG00000000197	33.3446	32.0066	34.9593	35.2392	34.8803	35.2231	36.4219	34.3885	35.9042	14	123514046	123864556	3629	Nalcn	sodium leak channel, non-selective [Source:MGI Symbol;Acc:MGI:2444306]
ENSMUSG00000000202	6.25439	7.09939	7.27847	5.89441	4.33059	5.1126	5.75803	5.75926	5.93782	11	114682043	114686771	1423	Btbd17	BTB domain containing 17 [Source:MGI Symbol;Acc:MGI:1919264]
ENSMUSG00000000204	0.033711	0	0.0207327	0.037898	0	0	0	0	0	11	83066012	83081042	3163	Slfn4	schlafen 4 [Source:MGI Symbol;Acc:MGI:1329010]
ENSMUSG00000000214	0.127281	0.342238	0.365305	0.14309	0.38731	0.153766	0.313105	0.0912505	0.280279	7	142446489	142484865	1257	Th	tyrosine hydroxylase [Source:MGI Symbol;Acc:MGI:98735]
ENSMUSG00000000215	0	0.646582	0	0.600748	0	0.129114	0	0.229864	0.588362	7	142232393	142297118	499	Ins2	insulin II [Source:MGI Symbol;Acc:MGI:96573]
ENSMUSG00000000216	0.213965	0.26968	0.263183	0.100225	0.198943	0.150784	0.21931	0.268443	0.11779	7	121333702	121367698	2991	Scnn1g	sodium channel, nonvoltage-gated 1 gamma [Source:MGI Symbol;Acc:MGI:104695]
ENSMUSG00000000223	20.0867	19.3429	18.9864	20.0051	20.9759	20.2273	19.1016	20.1511	20.691	X	133305300	133357322	3955	Drp2	dystrophin related protein 2 [Source:MGI Symbol;Acc:MGI:107432]
ENSMUSG00000000244	0.17248	0.278262	0.084862	0.116341	0.0699797	0.0416739	0.0848583	0.148385	0.0759618	7	142558783	142573381	1546	Tspan32	tetraspanin 32 [Source:MGI Symbol;Acc:MGI:1350360]
ENSMUSG00000000247	49.966	45.8265	46.0946	44.9789	44.9773	50.7849	49.3809	50.0148	44.5591	2	38229293	38259745	1157	Lhx2	LIM homeobox protein 2 [Source:MGI Symbol;Acc:MGI:96785]
ENSMUSG00000000248	0.0408979	0	0	0	0	0	0	0	0	6	128911344	128961670	1304	Clec2g	C-type lectin domain family 2, member g [Source:MGI Symbol;Acc:MGI:1918059]
ENSMUSG00000000253	58.1959	59.1143	59.9172	49.916	47.9103	54.533	55.0669	58.7417	57.2946	13	45660920	45707276	866	Gmpr	guanosine monophosphate reductase [Source:MGI Symbol;Acc:MGI:1913605]
ENSMUSG00000000263	0.102806	0.129576	0.0316136	0.0288938	0.0260696	0.0620991	0.221286	0.0829171	0	11	55405064	55499024	2074	Glra1	glycine receptor, alpha 1 subunit [Source:MGI Symbol;Acc:MGI:95747]
ENSMUSG00000000266	7.81415	7.86377	9.08802	8.28905	8.35779	8.7973	7.81611	8.22336	8.01772	X	139565348	139668464	3507	Mid2	midline 2 [Source:MGI Symbol;Acc:MGI:1344333]
ENSMUSG00000000275	1.61416	1.46097	1.53209	1.80035	1.49546	1.87326	1.51639	1.29846	2.05711	11	88890202	88911119	4196	Trim25	tripartite motif-containing 25 [Source:MGI Symbol;Acc:MGI:102749]
ENSMUSG00000000276	18.8705	19.1216	19.6933	20.1425	19.5578	18.1337	19.6005	19.5291	18.1836	11	88926005	88957676	5705	Dgke	diacylglycerol kinase, epsilon [Source:MGI Symbol;Acc:MGI:1889276]
ENSMUSG00000000278	4.09455	4.05165	4.1605	4.20283	4.15317	3.1031	3.75368	2.7896	3.69616	11	88814846	88846291	2097	Scpep1	serine carboxypeptidase 1 [Source:MGI Symbol;Acc:MGI:1921867]
ENSMUSG00000000282	23.2454	20.4751	20.7377	19.8847	19.4317	23.0791	20.4082	20.6877	20.2985	11	74721746	74736551	1996	Mnt	max binding protein [Source:MGI Symbol;Acc:MGI:109150]
ENSMUSG00000000290	2.87554	2.74998	2.22429	2.6328	2.64608	1.8981	2.4065	2.86914	2.61116	10	77366086	77401542	1798	Itgb2	integrin beta 2 [Source:MGI Symbol;Acc:MGI:96611]
ENSMUSG00000000295	7.11962	7.84763	8.21339	7.00962	8.16349	8.01341	7.72351	7.65631	8.61789	10	31189379	31204200	1206	Hddc2	HD domain containing 2 [Source:MGI Symbol;Acc:MGI:1916942]
ENSMUSG00000000296	27.6394	25.9581	24.8017	25.0353	21.7339	28.6205	24.3474	25.7598	19.5342	10	31208372	31321954	1012	Tpd52l1	tumor protein D52-like 1 [Source:MGI Symbol;Acc:MGI:1298386]
ENSMUSG00000000301	2.12968	1.78949	2.72872	2.49395	2.16017	1.82242	2.7286	3.43533	2.83334	11	59861440	59937315	601	Pemt	phosphatidylethanolamine N-methyltransferase [Source:MGI Symbol;Acc:MGI:104535]
ENSMUSG00000000303	0.303988	0.172414	0.257065	0.320384	0.192712	0.160668	0.186948	0.183883	0.0836744	8	107329983	107396878	2807	Cdh1	cadherin 1 [Source:MGI Symbol;Acc:MGI:88354]
ENSMUSG00000000305	6.52747	5.56646	8.11438	7.29916	5.987	9.77323	7.00368	6.27276	7.76032	2	179084224	179541166	1536	Cdh4	cadherin 4 [Source:MGI Symbol;Acc:MGI:99218]
ENSMUSG00000000308	203.346	189.587	227.257	177.193	191.077	236.259	196.494	197.535	194.791	2	121188195	121194218	897	Ckmt1	creatine kinase, mitochondrial 1, ubiquitous [Source:MGI Symbol;Acc:MGI:99441]
ENSMUSG00000000317	0.727074	0.87974	0.894319	0.858246	1.21685	0.702689	0.804853	1.05554	0.920603	11	70114954	70120624	1467	Bcl6b	B cell CLL/lymphoma 6, member B [Source:MGI Symbol;Acc:MGI:1278332]
ENSMUSG00000000318	0.241316	0.304152	0.148412	0.813864	0.305963	0.145764	0.296812	0.58389	0.464965	11	70047023	70061660	884	Clec10a	C-type lectin domain family 10, member A [Source:MGI Symbol;Acc:MGI:96975]
ENSMUSG00000000320	0.401286	0.161848	0.296155	0.203007	0.122109	0.0969568	0.419535	0.172614	0.154639	11	70132283	70146179	2657	Alox12	arachidonate 12-lipoxygenase [Source:MGI Symbol;Acc:MGI:87998]
ENSMUSG00000000326	33.0466	35.442	30.2998	31.7407	29.506	29.8022	32.0523	33.1225	31.7535	16	18225636	18245602	1496	Comt	catechol-O-methyltransferase [Source:MGI Symbol;Acc:MGI:88470]
ENSMUSG00000000339	45.3019	48.1012	49.8836	42.0341	44.7616	48.9227	47.2864	52.1831	46.9103	3	116282612	116301857	909	Rtca	RNA 3'-terminal phosphate cyclase [Source:MGI Symbol;Acc:MGI:1913618]
ENSMUSG00000000340	18.6524	20.199	17.5768	20.5687	18.5131	19.3068	21.1351	17.5691	18.3802	3	116306719	116343630	1197	Dbt	dihydrolipoamide branched chain transacylase E2 [Source:MGI Symbol;Acc:MGI:105386]
ENSMUSG00000000346	155.58	147.587	147.41	146.57	147.85	138.85	135.804	136.231	140.937	15	100513230	100518642	967	Dazap2	DAZ associated protein 2 [Source:MGI Symbol;Acc:MGI:1344344]
ENSMUSG00000000355	66.0461	63.1823	67.9612	74.1463	65.0431	68.0747	67.2832	65.9093	71.5097	X	37689455	37702303	582	Mcts1	malignant T cell amplified sequence 1 [Source:MGI Symbol;Acc:MGI:1916245]
ENSMUSG00000000359	0.696225	0.514809	0.285458	0.573978	0.612033	0.448584	0.399624	0.349397	0.613248	2	152468871	152477118	1148	Rem1	rad and gem related GTP binding protein 1 [Source:MGI Symbol;Acc:MGI:1097696]
ENSMUSG00000000365	0.0772165	0.129764	0.189957	0	0.104429	0	0.15829	0.0830371	0.028339	14	56640038	56762489	2071	Rnf17	ring finger protein 17 [Source:MGI Symbol;Acc:MGI:1353419]
ENSMUSG00000000374	56.8259	56.7314	57.9923	56.4925	55.9289	55.2449	55.8854	53.461	54.2783	10	78022559	78080475	2181	Trappc10	trafficking protein particle complex 10 [Source:MGI Symbol;Acc:MGI:1336209]
ENSMUSG00000000378	16.0133	13.7858	13.4767	13.6332	14.6278	14.311	13.9945	16.163	15.1049	11	6496887	6546744	1139	Ccm2	cerebral cavernous malformation 2 [Source:MGI Symbol;Acc:MGI:2384924]
ENSMUSG00000000381	0	0	0	0	0	0	0	0	0	11	6585482	6588637	659	Wap	whey acidic protein [Source:MGI Symbol;Acc:MGI:98943]
ENSMUSG00000000384	23.8585	24.8785	23.8337	22.3939	22.1337	23.6272	20.3246	24.3425	23.278	11	6565598	6576067	1178	Tbrg4	transforming growth factor beta regulated gene 4 [Source:MGI Symbol;Acc:MGI:1100868]
ENSMUSG00000000385	0	0.121661	0	0	0	0	0	0.097315	0	16	97365882	97412395	1767	Tmprss2	transmembrane protease, serine 2 [Source:MGI Symbol;Acc:MGI:1354381]
ENSMUSG00000000386	0	0.029941	0.0730494	0.0333823	0.150597	0.215238	0.0730462	0	0.032694	16	97248235	97264107	1796	Mx1	MX dynamin-like GTPase 1 [Source:MGI Symbol;Acc:MGI:97243]
ENSMUSG00000000392	0.398416	0.860845	0.63008	0.8958	0.60618	0.309419	0.24502	0.550863	0.720664	2	62331287	62404419	1874	Fap	fibroblast activation protein [Source:MGI Symbol;Acc:MGI:109608]
ENSMUSG00000000394	0.127586	0.0643231	0	0	0.0647061	0	0	0.137203	0.140475	2	62304874	62313994	836	Gcg	glucagon [Source:MGI Symbol;Acc:MGI:95674]
ENSMUSG00000000399	92.9404	80.4597	99.2441	88.5092	86.1186	105.681	92.7949	95.6009	88.1022	6	126798684	126826099	1200	Ndufa9	NADH:ubiquinone oxidoreductase subunit A9 [Source:MGI Symbol;Acc:MGI:1913358]
ENSMUSG00000000402	0.631134	0.795475	0.776311	0.77604	1.1203	0.595671	0.897571	0.572661	0.738324	X	165306003	165368716	2704	Egfl6	EGF-like-domain, multiple 6 [Source:MGI Symbol;Acc:MGI:1858599]
ENSMUSG00000000409	1.58639	1.41139	1.26261	0.996621	1.37247	1.12735	1.033	1.85651	0.924701	4	129442137	129467434	1142	Lck	lymphocyte protein tyrosine kinase [Source:MGI Symbol;Acc:MGI:96756]
ENSMUSG00000000411	0.249988	0.210055	0.102497	0.0936791	0.0845224	0.100668	0.0512465	0	0.137621	4	129382807	129384815	1280	Tssk3	testis-specific serine kinase 3 [Source:MGI Symbol;Acc:MGI:1929914]
ENSMUSG00000000416	60.8684	60.2285	60.6132	68.8541	63.2573	56.8091	65.712	63.359	69.061	6	18366477	18514842	2816	Cttnbp2	cortactin binding protein 2 [Source:MGI Symbol;Acc:MGI:1353467]
ENSMUSG00000000420	31.7727	31.7386	34.9483	33.664	32.2276	33.935	32.8308	31.6529	32.8516	18	24338401	24419875	1984	Galnt1	polypeptide N-acetylgalactosaminyltransferase 1 [Source:MGI Symbol;Acc:MGI:894693]
ENSMUSG00000000435	0	0	0	0	0	0	0	0	0	10	107318769	107321995	2083	Myf5	myogenic factor 5 [Source:MGI Symbol;Acc:MGI:97252]
ENSMUSG00000000439	9.1118	9.89427	10.5231	8.7371	9.80682	9.18974	8.87453	9.59914	10.3728	6	115578863	115599585	2587	Mkrn2	makorin, ring finger protein, 2 [Source:MGI Symbol;Acc:MGI:1914277]
ENSMUSG00000000440	1.23282	1.28911	1.90954	0.923958	1.20415	1.59966	1.12321	1.52216	1.25682	6	115337912	115467360	1168	Pparg	peroxisome proliferator activated receptor gamma [Source:MGI Symbol;Acc:MGI:97747]
ENSMUSG00000000441	18.6933	20.8236	21.7252	19.8947	20.7385	20.2582	19.8223	20.398	23.6841	6	115595028	115653596	1552	Raf1	v-raf-leukemia viral oncogene 1 [Source:MGI Symbol;Acc:MGI:97847]
ENSMUSG00000000486	1.80783	2.53897	2.06484	2.17753	2.75056	1.794	1.90592	1.80524	2.48807	7	126813619	126832302	826	Septin1	septin 1 [Source:MGI Symbol;Acc:MGI:1858916]
ENSMUSG00000000489	15.7632	13.8636	15.9298	13.6615	14.4745	13.6322	14.7761	16.3166	14.2973	15	79880075	79899178	1535	Pdgfb	platelet derived growth factor, B polypeptide [Source:MGI Symbol;Acc:MGI:97528]
ENSMUSG00000000530	8.45403	8.48878	8.4056	6.33602	8.32495	7.65985	7.88532	6.51543	7.67917	15	101026403	101043217	1514	Acvrl1	activin A receptor, type II-like 1 [Source:MGI Symbol;Acc:MGI:1338946]
ENSMUSG00000000531	23.0584	24.9429	22.0705	24.1234	21.7122	24.5288	22.9084	27.8715	21.6909	15	101122069	101130637	2033	Tamalin	trafficking regulator and scaffold protein tamalin [Source:MGI Symbol;Acc:MGI:1860303]
ENSMUSG00000000532	33.2201	33.058	32.621	31.4972	32.2264	33.9639	31.2685	31.0251	30.6219	15	101071948	101111565	4418	Acvr1b	activin A receptor, type 1B [Source:MGI Symbol;Acc:MGI:1338944]
ENSMUSG00000000538	93.0115	92.7532	89.8506	89.6544	91.481	90.5058	94.7056	95.6418	89.5729	11	60117540	60243731	3024	Tom1l2	target of myb1-like 2 (chicken) [Source:MGI Symbol;Acc:MGI:2443306]
ENSMUSG00000000544	0	0	0.0435291	0	0	0	0	0	0	1	165957807	165994079	1507	Gpa33	glycoprotein A33 transmembrane [Source:MGI Symbol;Acc:MGI:1891703]
ENSMUSG00000000552	20.8524	16.9615	19.7168	15.7679	18.3859	19.1116	19.544	17.7139	17.495	15	103222322	103248520	2289	Zfp385a	zinc finger protein 385A [Source:MGI Symbol;Acc:MGI:1352495]
ENSMUSG00000000555	0.937541	0.835411	0.858196	0.56376	0.751925	0.658502	0.724071	0.51583	0.936231	15	103252713	103275190	2446	Itga5	integrin alpha 5 (fibronectin receptor alpha) [Source:MGI Symbol;Acc:MGI:96604]
ENSMUSG00000000560	85.7346	85.0715	86.1811	106.533	94.3496	99.2353	104.02	86.3717	84.3443	5	71114940	71253192	2658	Gabra2	gamma-aminobutyric acid type A receptor subunit alpha 2 [Source:MGI Symbol;Acc:MGI:95614]
ENSMUSG00000000561	17.1376	17.1273	18.2856	18.1027	17.8181	19.4534	18.1916	18.2937	18.4798	3	105866685	105877353	2112	Wdr77	WD repeat domain 77 [Source:MGI Symbol;Acc:MGI:1917715]
ENSMUSG00000000562	0.883264	0.982736	0.299707	0.239682	0.525188	0.588718	0.599388	0.360286	0.435945	3	105778174	105816242	1750	Adora3	adenosine A3 receptor [Source:MGI Symbol;Acc:MGI:104847]
ENSMUSG00000000563	200.002	200.903	203.767	190.644	189.833	210.061	198.471	206.494	204.084	3	105850014	105867415	1128	Atp5pb	ATP synthase peripheral stalk-membrane subunit b [Source:MGI Symbol;Acc:MGI:1100495]
ENSMUSG00000000567	8.0093	8.96018	8.63011	9.30855	8.69957	8.74099	10.0099	8.14148	7.58299	11	112673050	112678586	4135	Sox9	SRY (sex determining region Y)-box 9 [Source:MGI Symbol;Acc:MGI:98371]
ENSMUSG00000000568	116.077	119.952	122.574	126.013	123.211	118.062	122.78	118.212	120.237	5	100103794	100126797	1551	Hnrnpd	heterogeneous nuclear ribonucleoprotein D [Source:MGI Symbol;Acc:MGI:101947]
ENSMUSG00000000579	1.522	0.982175	1.61	2.08746	1.54379	1.94902	2.20898	0.982037	2.01091	17	6869070	6877173	1751	Dynlt1c	dynein light chain Tctex-type 1C [Source:MGI Symbol;Acc:MGI:3807476]
ENSMUSG00000000581	48.3674	46.693	45.3992	44.6988	46.2212	49.501	48.9693	44.1773	49.9398	11	17207579	17219176	1009	C1d	C1D nuclear receptor co-repressor [Source:MGI Symbol;Acc:MGI:1927354]
ENSMUSG00000000594	19.319	18.1375	18.2474	17.2005	17.5246	17.5315	16.6889	17.5513	16.1344	11	54988941	55003855	4127	Gm2a	GM2 ganglioside activator protein [Source:MGI Symbol;Acc:MGI:95762]
ENSMUSG00000000600	14.3001	12.8753	15.8512	17.9675	18.5661	17.9869	16.6989	14.2925	17.1895	5	3853184	3895564	3170	Krit1	KRIT1, ankyrin repeat containing [Source:MGI Symbol;Acc:MGI:1930618]
ENSMUSG00000000605	99.9688	102.755	101.566	98.74	100.942	99.8824	100.68	99.9643	100.623	7	7285308	7303850	2008	Clcn4	chloride channel, voltage-sensitive 4 [Source:MGI Symbol;Acc:MGI:104571]
ENSMUSG00000000606	0	0	0	0	0	0	0	0	0	14	51648277	51658178	4410	Vmn2r88	vomeronasal 2, receptor 88 [Source:MGI Symbol;Acc:MGI:1316662]
ENSMUSG00000000617	0	0	0	0	0	0	0	0	0	11	50741512	50757035	3347	Grm6	glutamate receptor, metabotropic 6 [Source:MGI Symbol;Acc:MGI:1351343]
ENSMUSG00000000627	20.7325	17.5887	17.4433	16.6228	17.7201	19.2934	19.4165	19.0415	18.6845	6	82888866	82916750	2027	Sema4f	sema domain, immunoglobulin domain (Ig), TM domain, and short cytoplasmic domain [Source:MGI Symbol;Acc:MGI:1340055]
ENSMUSG00000000628	3.26654	2.76762	3.01345	2.80519	2.7841	2.68563	2.87381	2.46382	2.6974	6	82702006	82751435	2351	Hk2	hexokinase 2 [Source:MGI Symbol;Acc:MGI:1315197]
ENSMUSG00000000631	44.6387	46.1099	43.2086	41.5821	40.8632	38.3032	42.6882	41.2831	43.3324	11	77654072	77756806	4301	Myo18a	myosin XVIIIA [Source:MGI Symbol;Acc:MGI:2667185]
ENSMUSG00000000632	77.436	74.9572	78.469	65.3016	74.254	76.9222	82.9217	77.0484	81.6711	11	77821626	77869874	2635	Sez6	seizure related gene 6 [Source:MGI Symbol;Acc:MGI:104745]
ENSMUSG00000000673	0.0931543	0.234821	0.171873	0.104724	0.0944879	0.112538	0.171866	0.350617	0.41026	17	84138585	84155392	1144	Haao	3-hydroxyanthranilate 3,4-dioxygenase [Source:MGI Symbol;Acc:MGI:1349444]
ENSMUSG00000000682	2.39818	1.26663	1.82608	2.43927	1.85334	1.51757	1.54508	1.22807	1.63456	4	133809759	133822393	466	Cd52	CD52 antigen [Source:MGI Symbol;Acc:MGI:1346088]
ENSMUSG00000000686	0.995625	0.654717	1.01166	0.535309	0.878155	0.627544	0.532431	0.558613	1.04854	11	77405947	77429433	1231	Abhd15	abhydrolase domain containing 15 [Source:MGI Symbol;Acc:MGI:1914727]
ENSMUSG00000000690	0	0	0	0	0	0	0	0	0	11	96183302	96192395	1642	Hoxb6	homeobox B6 [Source:MGI Symbol;Acc:MGI:96187]
ENSMUSG00000000693	2.12379	2.14145	2.35835	1.98964	1.94476	1.78174	2.14056	1.77636	2.33835	6	83011154	83029543	1808	Loxl3	lysyl oxidase-like 3 [Source:MGI Symbol;Acc:MGI:1337004]
ENSMUSG00000000701	0	0	0	0	0	0	0	0	0	12	105142603	105147404	1055	Tcl1b5	T cell leukemia/lymphoma 1B, 5 [Source:MGI Symbol;Acc:MGI:1351635]
ENSMUSG00000000706	0.0310786	0	0.0382275	0	0.0315235	0	0.0382258	0.0334213	0.0342182	13	23641162	23650071	1715	Btn1a1	butyrophilin, subfamily 1, member A1 [Source:MGI Symbol;Acc:MGI:103118]
ENSMUSG00000000708	21.4636	28.262	26.0902	24.5269	31.2989	25.0756	20.3122	22.3756	26.4678	17	53873889	53979748	1056	Kat2b	K(lysine) acetyltransferase 2B [Source:MGI Symbol;Acc:MGI:1343094]
ENSMUSG00000000711	82.4023	80.091	75.5267	70.5994	79.9157	80.0995	80.8693	78.0498	72.7816	10	128513044	128532133	2404	Rab5b	RAB5B, member RAS oncogene family [Source:MGI Symbol;Acc:MGI:105938]
ENSMUSG00000000724	0	0.0498832	0.0608519	0.0556165	0.100361	0	0.121698	0	0.0544698	11	77609441	77616109	1077	Cryba1	crystallin, beta A1 [Source:MGI Symbol;Acc:MGI:88518]
ENSMUSG00000000730	0.709895	0.31316	0.76404	0.299274	0.360029	0.589606	0.27286	0.381704	0.635059	10	77877781	77899456	1202	Dnmt3l	DNA methyltransferase 3-like [Source:MGI Symbol;Acc:MGI:1859287]
ENSMUSG00000000731	0.375349	0.315391	0.692534	0.281312	0.602811	0.604601	0.192362	0.740013	0.413268	10	77865856	77879444	1704	Aire	autoimmune regulator [Source:MGI Symbol;Acc:MGI:1338803]
ENSMUSG00000000732	5.25523	3.70433	4.72835	4.70447	5.77467	6.99536	4.03987	4.05538	5.54504	10	77905136	77919747	2191	Icosl	icos ligand [Source:MGI Symbol;Acc:MGI:1354701]
ENSMUSG00000000738	32.7408	33.4857	30.5164	34.128	34.3985	29.9247	31.8126	33.0241	31.4026	8	123789681	123824499	1364	Spg7	SPG7, paraplegin matrix AAA peptidase subunit [Source:MGI Symbol;Acc:MGI:2385906]
ENSMUSG00000000739	1.46703	0.739611	0.68995	0.921632	0.70025	1.30315	0.955274	1.67042	1.23518	8	123866931	123885054	1235	Sult5a1	sulfotransferase family 5A, member 1 [Source:MGI Symbol;Acc:MGI:1931463]
ENSMUSG00000000740	215.049	202.971	202.963	188.048	175.465	212.566	186.838	223.895	198.479	8	123829089	123831983	988	Rpl13	ribosomal protein L13 [Source:MGI Symbol;Acc:MGI:105922]
ENSMUSG00000000743	74.6924	62.4584	74.2171	62.6351	59.3754	69.4245	66.9122	73.9388	72.8088	8	123931003	123939502	1096	Chmp1a	charged multivesicular body protein 1A [Source:MGI Symbol;Acc:MGI:1920159]
ENSMUSG00000000751	32.6688	29.707	31.4943	32.498	30.8377	33.6994	30.2475	28.9607	30.1291	11	75188992	75239150	2212	Rpa1	replication protein A1 [Source:MGI Symbol;Acc:MGI:1915525]
ENSMUSG00000000753	18.8075	15.9764	14.7359	16.9437	13.7849	11.5161	15.369	15.7923	13.1904	11	75300595	75313527	828	Serpinf1	serine (or cysteine) peptidase inhibitor, clade F, member 1 [Source:MGI Symbol;Acc:MGI:108080]
ENSMUSG00000000759	15.9715	17.3179	18.0509	17.8771	17.1158	19.2668	18.705	17.9222	19.5983	8	12664277	12722248	2304	Tubgcp3	tubulin, gamma complex component 3 [Source:MGI Symbol;Acc:MGI:2183752]
ENSMUSG00000000766	0.326072	0.54797	0.579333	0.32584	0.110247	0.568996	0.267373	0.467535	0.398903	10	6708506	6988198	1472	Oprm1	opioid receptor, mu 1 [Source:MGI Symbol;Acc:MGI:97441]
ENSMUSG00000000776	17.3524	17.8712	20.4301	16.2265	18.9465	18.2706	17.949	18.6605	17.9953	14	70676197	70680887	1005	Polr3d	polymerase (RNA) III (DNA directed) polypeptide D [Source:MGI Symbol;Acc:MGI:1914315]
ENSMUSG00000000782	1.34749	1.29831	1.2523	1.51486	1.42753	1.447	1.76787	1.64228	1.64847	11	52143198	52174158	1781	Tcf7	transcription factor 7, T cell specific [Source:MGI Symbol;Acc:MGI:98507]
ENSMUSG00000000787	170.32	184.949	186.882	193.872	183.612	174.057	195.37	184.907	193.305	X	13147209	13160291	1575	Ddx3x	DEAD box helicase 3, X-linked [Source:MGI Symbol;Acc:MGI:103064]
ENSMUSG00000000791	0.866581	0.946599	1.28798	0.608882	1.39173	1.0469	0.488524	0.660099	0.715594	8	71261093	71274068	1477	Il12rb1	interleukin 12 receptor, beta 1 [Source:MGI Symbol;Acc:MGI:104579]
ENSMUSG00000000792	1.71212	1.41414	1.85952	1.59715	1.40409	2.13439	2.32989	1.27316	2.04552	8	71335533	71345401	2928	Slc5a5	solute carrier family 5 (sodium iodide symporter), member 5 [Source:MGI Symbol;Acc:MGI:2149330]
ENSMUSG00000000794	4.71491	4.87895	5.14336	5.01139	5.52634	6.57051	4.42849	4.68108	4.5515	3	89427471	89582439	5599	Kcnn3	potassium intermediate/small conductance calcium-activated channel, subfamily N, member 3 [Source:MGI Symbol;Acc:MGI:2153183]
ENSMUSG00000000804	96.2748	98.3455	99.5285	103.37	103.836	97.2589	96.3407	93.8271	97.7892	11	84875268	85030987	1565	Usp32	ubiquitin specific peptidase 32 [Source:MGI Symbol;Acc:MGI:2144475]
ENSMUSG00000000805	47.6757	52.0318	50.5271	56.7759	46.1276	47.2534	58.0602	54.3947	49.7248	11	84848612	84856870	679	Car4	carbonic anhydrase 4 [Source:MGI Symbol;Acc:MGI:1096574]
ENSMUSG00000000811	1.70098	1.79583	1.6738	1.43981	1.31937	1.71646	1.9691	1.72161	1.21183	6	89620970	89652511	2665	Txnrd3	thioredoxin reductase 3 [Source:MGI Symbol;Acc:MGI:2386711]
ENSMUSG00000000817	0.0455041	0	0	0.0511558	0.230778	0.164918	0.279844	0.146803	0.0501011	1	161608258	161616064	1171	Fasl	Fas ligand [Source:MGI Symbol;Acc:MGI:99255]
ENSMUSG00000000823	40.4171	42.5422	41.6305	44.0332	43.1955	38.9028	45.2257	47.5628	46.5624	2	181223896	181234596	1623	Zfp512b	zinc finger protein 512B [Source:MGI Symbol;Acc:MGI:2685478]
ENSMUSG00000000826	169.552	163.539	162.052	166.116	164.015	165.397	172.716	168.549	162.583	2	181162278	181196926	2716	Dnajc5	DnaJ heat shock protein family (Hsp40) member C5 [Source:MGI Symbol;Acc:MGI:892995]
ENSMUSG00000000827	33.4775	29.5317	34.3226	32.1068	32.6635	35.2505	35.5309	31.7311	32.6481	2	181138935	181159759	1464	Tpd52l2	tumor protein D52-like 2 [Source:MGI Symbol;Acc:MGI:1913564]
ENSMUSG00000000838	25.4498	24.9496	27.0834	28.258	29.3144	28.2819	28.1434	24.8591	28.4741	X	67722147	67761569	2720	Fmr1	fragile X messenger ribonucleoprotein 1 [Source:MGI Symbol;Acc:MGI:95564]
ENSMUSG00000000861	39.2494	38.8081	38.8135	37.9111	39.3413	38.4608	40.033	41.4251	41.2104	11	24028056	24124123	3222	Bcl11a	BCL11 transcription factor A [Source:MGI Symbol;Acc:MGI:106190]
ENSMUSG00000000869	20.1284	17.6402	23.023	20.3021	20.8936	21.3623	23.8319	17.8021	21.644	11	53493809	53509496	566	Il4	interleukin 4 [Source:MGI Symbol;Acc:MGI:96556]
ENSMUSG00000000876	8.69213	8.41123	7.55849	8.12519	8.00919	7.00052	7.519	8.35441	6.87094	2	154427678	154445628	1674	Pxmp4	peroxisomal membrane protein 4 [Source:MGI Symbol;Acc:MGI:1891701]
ENSMUSG00000000881	71.1283	73.8015	68.7825	72.7216	68.9738	66.792	67.4149	74.0542	70.4079	X	99811328	99862016	3461	Dlg3	discs large MAGUK scaffold protein 3 [Source:MGI Symbol;Acc:MGI:1888986]
ENSMUSG00000000884	1.66896	2.14179	2.61274	1.74832	1.9237	2.9327	2.75258	2.52899	2.25519	16	18317463	18385429	1406	Gnb1l	guanine nucleotide binding protein (G protein), beta polypeptide 1-like [Source:MGI Symbol;Acc:MGI:1338057]
ENSMUSG00000000889	0.386736	0.740905	0.332986	0.565199	0.196136	0.0934414	0.237837	0.33271	0.510966	2	27055245	27073212	1378	Dbh	dopamine beta hydroxylase [Source:MGI Symbol;Acc:MGI:94864]
ENSMUSG00000000901	1.23795	0.798872	1.33998	0.890691	0.703176	1.13661	0.85268	0.958512	1.03589	10	75759056	75772330	1076	Mmp11	matrix metallopeptidase 11 [Source:MGI Symbol;Acc:MGI:97008]
ENSMUSG00000000902	23.5714	27.4002	22.5588	21.4418	21.1009	23.1645	20.6801	24.4508	21.5376	10	75732603	75757451	2619	Smarcb1	SWI/SNF related, matrix associated, actin dependent regulator of chromatin, subfamily b, member 1 [Source:MGI Symbol;Acc:MGI:1328366]
ENSMUSG00000000903	0.0787753	0.15886	0.290687	0.0885593	0	0.190333	0.0968914	0.0847134	0	10	75778891	75785491	677	Vpreb3	V-set pre-B cell surrogate light chain 3 [Source:MGI Symbol;Acc:MGI:98938]
ENSMUSG00000000915	45.4741	37.6899	41.0408	35.5216	35.3614	36.2407	35.5588	39.1362	35.9875	5	124111691	124143621	1567	Hip1r	huntingtin interacting protein 1 related [Source:MGI Symbol;Acc:MGI:1352504]
ENSMUSG00000000916	7.04643	6.76434	8.54856	8.5727	7.78371	7.69636	7.4203	8.61562	8.44909	5	135398807	135405659	1105	Nsun5	NOL1/NOP2/Sun domain family, member 5 [Source:MGI Symbol;Acc:MGI:2140844]
ENSMUSG00000000934	14.7218	12.2105	13.9608	13.347	12.7649	14.1133	15.3037	14.6569	12.9672	15	75528884	75550649	1123	Top1mt	DNA topoisomerase 1, mitochondrial [Source:MGI Symbol;Acc:MGI:1920210]
ENSMUSG00000000938	0	0	0	0	0	0	0	0	0	6	52208177	52217834	1689	Hoxa10	homeobox A10 [Source:MGI Symbol;Acc:MGI:96171]
ENSMUSG00000000942	0	0	0	0	0	0	0	0	0	6	52166651	52168733	1594	Hoxa4	homeobox A4 [Source:MGI Symbol;Acc:MGI:96176]
ENSMUSG00000000948	8.94765	8.5566	9.08419	12.6535	12.8213	8.8792	10.2629	8.89665	9.53882	7	59623897	59654812	1502	Gm38393	predicted gene, 38393 [Source:MGI Symbol;Acc:MGI:5613898]
ENSMUSG00000000957	10.253	7.53595	8.63865	8.90875	8.457	9.43732	7.6682	9.37002	9.55209	14	54669069	54682821	1419	Mmp14	matrix metallopeptidase 14 (membrane-inserted) [Source:MGI Symbol;Acc:MGI:101900]
ENSMUSG00000000958	2.18452	2.53787	1.98606	1.28131	2.2158	2.00799	2.10279	1.99171	2.19606	14	54606899	54655237	1123	Slc7a7	solute carrier family 7 (cationic amino acid transporter, y+ system), member 7 [Source:MGI Symbol;Acc:MGI:1337120]
ENSMUSG00000000959	33.2452	32.0015	32.4233	30.1834	32.3987	32.8292	32.6224	33.6921	32.2974	14	54598291	54607130	1309	Oxa1l	oxidase assembly 1-like [Source:MGI Symbol;Acc:MGI:1916339]
ENSMUSG00000000976	7.61869	8.42159	9.77863	9.52252	8.15975	8.91814	8.14851	8.57466	9.71695	11	83644522	83674580	2253	Heatr6	HEAT repeat containing 6 [Source:MGI Symbol;Acc:MGI:1919790]
ENSMUSG00000000982	0.0696225	0.140402	0.428187	0	0	0.0841094	0.0856338	0	0.076656	11	83538670	83540181	766	Ccl3	C-C motif chemokine ligand 3 [Source:MGI Symbol;Acc:MGI:98260]
ENSMUSG00000000983	0.24352	0.163696	0.798762	0.18251	1.64671	0.196127	0.599046	0.611045	0.446868	11	83599841	83602174	657	Wfdc18	WAP four-disulfide core domain 18 [Source:MGI Symbol;Acc:MGI:107506]
ENSMUSG00000001014	0	0	0	0	0	0	0	0	0	9	20940669	20941891	999	Icam4	intercellular adhesion molecule 4, Landsteiner-Wiener blood group [Source:MGI Symbol;Acc:MGI:1925619]
ENSMUSG00000001016	41.8877	40.9301	42.4536	39.4548	39.4851	41.5365	38.9737	40.4697	42.1912	3	90383433	90395686	2018	Ilf2	interleukin enhancer binding factor 2 [Source:MGI Symbol;Acc:MGI:1915031]
ENSMUSG00000001017	79.2016	75.7093	79.2499	74.0426	74.8917	73.8386	72.7735	71.1634	72.43	3	90406263	90416805	2047	Chtop	chromatin target of PRMT1 [Source:MGI Symbol;Acc:MGI:1913761]
ENSMUSG00000001018	29.8065	31.5002	30.1534	29.9773	28.848	28.3779	29.2282	26.6194	26.9158	3	90395333	90398340	1561	Snapin	SNAP-associated protein [Source:MGI Symbol;Acc:MGI:1333745]
ENSMUSG00000001020	0	0	0	0	0.129723	0.154503	0	0.137532	0.140812	3	90511078	90513352	417	S100a4	S100 calcium binding protein A4 [Source:MGI Symbol;Acc:MGI:1330282]
ENSMUSG00000001021	0.0999641	0.151192	0.184438	0.11238	0.304186	0.181147	0.245906	0.429998	0.165094	3	90491966	90510009	1066	S100a3	S100 calcium binding protein A3 [Source:MGI Symbol;Acc:MGI:1338849]
ENSMUSG00000001023	0	0.125935	0	0	0	0.452655	0	0	0	3	90515830	90519087	426	S100a5	S100 calcium binding protein A5 [Source:MGI Symbol;Acc:MGI:1338915]
ENSMUSG00000001025	9.57929	10.6805	9.29026	10.6655	8.22159	8.34557	7.02404	8.32035	8.2145	3	90520189	90531488	579	S100a6	S100 calcium binding protein A6 (calcyclin) [Source:MGI Symbol;Acc:MGI:1339467]
ENSMUSG00000001027	0	0.0152724	0.0186306	0.0170277	0	0.0182982	0.0745192	0	0.0166767	11	106209418	106244114	3520	Scn4a	sodium channel, voltage-gated, type IV, alpha [Source:MGI Symbol;Acc:MGI:98250]
ENSMUSG00000001029	1.58858	2.59336	1.30266	1.95597	2.53208	2.55884	1.39565	2.84721	2.08222	11	106268482	106278901	705	Icam2	intercellular adhesion molecule 2 [Source:MGI Symbol;Acc:MGI:96394]
ENSMUSG00000001034	8.53407	7.54724	8.12568	7.93658	8.08108	7.15865	8.50893	8.20171	8.11632	11	61379638	61385232	1880	Mapk7	mitogen-activated protein kinase 7 [Source:MGI Symbol;Acc:MGI:1346347]
ENSMUSG00000001036	75.9976	80.4033	73.8624	77.0733	79.5144	70.6909	76.0038	76.2263	77.5576	11	61408075	61470513	2294	Epn2	epsin 2 [Source:MGI Symbol;Acc:MGI:1333766]
ENSMUSG00000001039	15.6514	14.863	14.7698	15.2679	16.1275	16.4071	17.3156	16.6532	16.8679	11	61395970	61403757	643	B9d1	B9 protein domain 1 [Source:MGI Symbol;Acc:MGI:1351471]
ENSMUSG00000001052	41.822	41.1075	40.789	42.0165	44.6763	40.8153	44.5301	39.7303	42.4818	3	129776408	129855202	1367	Sec24b	SEC24 homolog B, COPII coat complex component [Source:MGI Symbol;Acc:MGI:2139764]
ENSMUSG00000001053	8.63723	7.84634	8.01813	9.57259	6.81861	8.46569	6.06345	8.41206	8.3435	11	51533890	51541669	1308	N4bp3	NEDD4 binding protein 3 [Source:MGI Symbol;Acc:MGI:2442218]
ENSMUSG00000001054	33.0792	34.3491	32.0189	32.4864	31.3604	35.5914	32.3643	35.8254	34.6103	11	51514498	51526723	1134	Rmnd5b	required for meiotic nuclear division 5 homolog B [Source:MGI Symbol;Acc:MGI:1913339]
ENSMUSG00000001056	29.863	24.1811	25.9865	27.0245	25.8888	31.2482	25.2128	27.386	24.0155	11	51510562	51514541	933	Nhp2	NHP2 ribonucleoprotein [Source:MGI Symbol;Acc:MGI:1098547]
ENSMUSG00000001062	21.458	20.9725	20.0623	21.6335	21.8563	21.9821	20.3928	22.8503	22.5055	8	123969095	123981087	1781	Vps9d1	VPS9 domain containing 1 [Source:MGI Symbol;Acc:MGI:1914143]
ENSMUSG00000001065	6.74405	7.3015	7.72195	6.95278	7.94392	8.59789	7.07177	6.28321	8.4519	8	123980934	123996484	1716	Zfp276	zinc finger protein (C2H2 type) 276 [Source:MGI Symbol;Acc:MGI:1888495]
ENSMUSG00000001076	0	0	0	0.0406748	0	0	0	0	0	15	98981967	98985698	1474	C1ql4	complement component 1, q subcomponent-like 4 [Source:MGI Symbol;Acc:MGI:3579909]
ENSMUSG00000001082	12.5228	13.6948	12.9511	13.3777	15.2298	10.5373	13.8701	10.9208	11.1126	5	34790986	34794556	856	Mfsd10	major facilitator superfamily domain containing 10 [Source:MGI Symbol;Acc:MGI:1915544]
ENSMUSG00000001089	35.7967	35.2628	36.543	35.6236	36.2394	34.3803	35.4598	38.7758	36.5686	4	136197072	136282091	3881	Luzp1	leucine zipper protein 1 [Source:MGI Symbol;Acc:MGI:107629]
ENSMUSG00000001095	0	0	0	0	0	0	0	0	0	11	78287913	78313043	2412	Slc13a2	solute carrier family 13 (sodium-dependent dicarboxylate transporter), member 2 [Source:MGI Symbol;Acc:MGI:1276558]
ENSMUSG00000001098	20.3583	19.6823	19.9348	18.6685	19.1922	19.5309	21.456	18.9739	18.4594	5	114501628	114518569	1336	Kctd10	potassium channel tetramerisation domain containing 10 [Source:MGI Symbol;Acc:MGI:2141207]
ENSMUSG00000001100	86.4645	83.3163	90.5672	82.028	79.819	85.492	85.4062	87.7035	86.8673	11	78403019	78413562	1043	Poldip2	polymerase (DNA-directed), delta interacting protein 2 [Source:MGI Symbol;Acc:MGI:1915061]
ENSMUSG00000001103	3.49908	4.29868	3.01772	2.84852	3.91633	2.81811	3.166	2.68157	3.0112	11	78394273	78395907	1325	Sebox	SEBOX homeobox [Source:MGI Symbol;Acc:MGI:108012]
ENSMUSG00000001105	33.5743	34.387	33.4862	37.4799	29.8801	31.4681	30.5196	36.864	31.9164	11	78427187	78432563	906	Ift20	intraflagellar transport 20 [Source:MGI Symbol;Acc:MGI:1915585]
ENSMUSG00000001119	4.26562	3.8731	5.56006	4.38983	5.16619	7.53752	7.80464	3.37761	5.1405	10	76544626	76562002	2512	Col6a1	collagen, type VI, alpha 1 [Source:MGI Symbol;Acc:MGI:88459]
ENSMUSG00000001120	33.6181	29.485	31.8434	27.9083	29.0799	33.1033	33.8541	30.7426	31.8359	10	76597691	76797721	1304	Pcbp3	poly(rC) binding protein 3 [Source:MGI Symbol;Acc:MGI:1890470]
ENSMUSG00000001123	5.32875	7.16406	5.96833	4.8217	5.3611	4.97209	4.84906	5.07819	5.15158	11	78853800	78875772	1230	Lgals9	lectin, galactose binding, soluble 9 [Source:MGI Symbol;Acc:MGI:109496]
ENSMUSG00000001127	104.026	107.781	108.547	105.393	112.833	108.481	104.531	104.606	108.914	X	20664053	20726758	1618	Araf	Araf proto-oncogene, serine/threonine kinase [Source:MGI Symbol;Acc:MGI:88065]
ENSMUSG00000001128	7.53645	6.33257	7.21002	6.82506	8.9184	7.96654	8.11092	6.97892	8.18256	X	20791693	20797794	1018	Cfp	complement factor properdin [Source:MGI Symbol;Acc:MGI:97545]
ENSMUSG00000001131	0.248629	0.689412	0.229365	0.419263	0.819611	0.976179	0.917419	0.200528	0.273746	X	20736405	20740974	858	Timp1	tissue inhibitor of metalloproteinase 1 [Source:MGI Symbol;Acc:MGI:98752]
ENSMUSG00000001134	5.3852	4.55416	4.38034	3.31996	4.40508	3.56766	4.38015	4.20325	3.63404	X	20807961	20828256	614	Uxt	ubiquitously expressed prefoldin like chaperone [Source:MGI Symbol;Acc:MGI:1277988]
ENSMUSG00000001138	14.6386	14.3023	13.0536	13.6482	13.9686	14.0928	13.7641	13.0333	14.0715	1	36550948	36567318	2582	Cnnm3	cyclin M3 [Source:MGI Symbol;Acc:MGI:2151055]
ENSMUSG00000001143	22.9784	24.9238	23.3042	24.0936	21.6826	24.0228	28.4666	23.9383	20.8297	1	36458952	36484352	1930	Lman2l	lectin, mannose-binding 2-like [Source:MGI Symbol;Acc:MGI:2443010]
ENSMUSG00000001150	38.6201	39.8969	41.3282	40.5355	39.5647	41.5663	40.1605	41.2293	40.2796	10	76304761	76351691	1518	Mcm3ap	minichromosome maintenance complex component 3 associated protein [Source:MGI Symbol;Acc:MGI:1930089]
ENSMUSG00000001151	10.1323	9.24157	9.78279	8.40528	9.9044	8.70335	10.3854	9.05079	9.32658	10	76187097	76278620	3915	Pcnt	pericentrin (kendrin) [Source:MGI Symbol;Acc:MGI:102722]
ENSMUSG00000001155	0.210913	0.151904	0.185306	0.101618	0.122247	0.400399	0.259417	0.19441	0.431266	10	76411482	76426172	1770	Ftcd	formiminotransferase cyclodeaminase [Source:MGI Symbol;Acc:MGI:1339962]
ENSMUSG00000001156	13.0045	11.5391	10.7858	12.0856	14.3716	11.8502	10.9072	12.1202	11.0728	6	86624024	86646143	2152	Mxd1	MAX dimerization protein 1 [Source:MGI Symbol;Acc:MGI:96908]
ENSMUSG00000001157	19.3539	18.4162	18.163	17.8575	19.6601	21.9262	21.6888	19.487	20.2989	6	86668750	86710365	1859	Gmcl1	germ cell-less, spermatogenesis associated 1 [Source:MGI Symbol;Acc:MGI:1345156]
ENSMUSG00000001158	49.3189	50.3566	44.7532	48.6791	46.2363	50.3891	45.0916	43.7385	44.4768	6	86652133	86661504	771	Snrnp27	small nuclear ribonucleoprotein 27 (U4/U6.U5) [Source:MGI Symbol;Acc:MGI:1913868]
ENSMUSG00000001166	0.550275	0.416137	0.50764	0.257758	0.604666	0.443184	0.225608	0.394504	0.504888	5	120938259	120950579	1163	Oas1c	2'-5' oligoadenylate synthetase 1C [Source:MGI Symbol;Acc:MGI:2149633]
ENSMUSG00000001168	0	0	0	0	0	0	0.0498067	0	0	5	120999484	121011569	1317	Oas1h	2'-5' oligoadenylate synthetase 1H [Source:MGI Symbol;Acc:MGI:2180853]
ENSMUSG00000001173	33.2143	34.2767	35.2219	34.1024	36.6917	38.1687	38.1718	35.8901	35.7111	X	47001264	47054745	2666	Ocrl	OCRL, inositol polyphosphate-5-phosphatase [Source:MGI Symbol;Acc:MGI:109589]
ENSMUSG00000001175	1487.83	1441.86	1506.6	1519.72	1427.95	1500.52	1530.41	1462.62	1443.06	12	100165694	100176073	2308	Calm1	calmodulin 1 [Source:MGI Symbol;Acc:MGI:88251]
ENSMUSG00000001211	131.056	126.595	125.018	128.53	124.178	120.818	126.327	132.832	124.203	10	78105012	78188323	1996	Agpat3	1-acylglycerol-3-phosphate O-acyltransferase 3 [Source:MGI Symbol;Acc:MGI:1336186]
ENSMUSG00000001225	0.0289056	0.145729	0.0711093	0.0974872	0.117278	0.174601	0.106659	0.0932536	0.127303	12	31440870	31523916	1845	Slc26a3	solute carrier family 26, member 3 [Source:MGI Symbol;Acc:MGI:107181]
ENSMUSG00000001227	32.2214	31.6777	30.7052	30.7254	28.6169	31.2604	34.3967	36.8138	32.0345	17	56430085	56447343	3446	Sema6b	sema domain, transmembrane domain (TM), and cytoplasmic domain, (semaphorin) 6B [Source:MGI Symbol;Acc:MGI:1202889]
ENSMUSG00000001228	0.591513	0.548715	0.669371	0.585183	0.599982	0.285838	0.611138	0.356217	0.703371	17	56610321	56630486	2254	Uhrf1	ubiquitin-like, containing PHD and RING finger domains, 1 [Source:MGI Symbol;Acc:MGI:1338889]
ENSMUSG00000001229	13.9716	14.4373	13.4103	12.2566	13.6897	12.8607	14.0573	15.4667	14.153	17	56493807	56525905	4153	Dpp9	dipeptidylpeptidase 9 [Source:MGI Symbol;Acc:MGI:2443967]
ENSMUSG00000001240	14.0377	15.0197	14.2507	14.4718	14.9226	17.2548	12.8175	13.3819	15.8607	11	101136854	101150372	870	Ramp2	receptor (calcitonin) activity modifying protein 2 [Source:MGI Symbol;Acc:MGI:1859650]
ENSMUSG00000001247	1.26704	1.04528	0.779246	1.29492	1.25597	1.7742	1.02714	1.36255	1.33163	7	30657195	30672889	1852	Lsr	lipolysis stimulated lipoprotein receptor [Source:MGI Symbol;Acc:MGI:1927471]
ENSMUSG00000001248	54.6725	51.4405	54.9953	55.0527	53.9242	53.4873	53.549	55.4753	58.3492	7	30829552	30855321	1590	Gramd1a	GRAM domain containing 1A [Source:MGI Symbol;Acc:MGI:105490]
ENSMUSG00000001249	1.72672	1.8903	1.82049	1.49748	1.60131	1.84761	1.94177	1.75077	2.39002	7	30798150	30814715	1080	Hpn	hepsin [Source:MGI Symbol;Acc:MGI:1196620]
ENSMUSG00000001260	7.41393	7.64167	7.98447	7.6124	8.95723	10.3897	8.00439	7.05149	8.0722	5	70908390	70999960	3236	Gabrg1	gamma-aminobutyric acid type A receptor subunit gamma 1 [Source:MGI Symbol;Acc:MGI:103156]
ENSMUSG00000001270	499.401	512.591	505.643	440.165	435.744	471.802	448.091	517.899	482.634	12	111635795	111638772	1285	Ckb	creatine kinase, brain [Source:MGI Symbol;Acc:MGI:88407]
ENSMUSG00000001280	16.347	16.8668	18.4212	18.5771	17.7139	15.6086	15.954	16.4874	19.3679	15	102314578	102344839	2100	Sp1	trans-acting transcription factor 1 [Source:MGI Symbol;Acc:MGI:98372]
ENSMUSG00000001281	0.674298	1.11257	0.904804	1.51609	0.559597	0.44433	0.452383	0.791048	1.14737	15	102124430	102140379	870	Itgb7	integrin beta 7 [Source:MGI Symbol;Acc:MGI:96616]
ENSMUSG00000001285	25.9896	21.6212	23.7303	22.5175	22.0615	26.7212	23.2002	22.5307	23.5415	15	102240144	102246574	868	Myg1	melanocyte proliferating gene 1 [Source:MGI Symbol;Acc:MGI:1929864]
ENSMUSG00000001288	6.34437	7.07048	7.56904	6.91784	7.35451	7.31872	6.21925	7.0278	6.88025	15	102143373	102165952	1117	Rarg	retinoic acid receptor, gamma [Source:MGI Symbol;Acc:MGI:97858]
ENSMUSG00000001289	202.55	199.296	180.916	185.369	188.924	198.446	162.839	176.936	198.016	15	102234551	102240308	598	Pfdn5	prefoldin 5 [Source:MGI Symbol;Acc:MGI:1928753]
ENSMUSG00000001300	17.99	13.4533	21.1992	14.2811	18.66	23.9557	20.6504	13.6609	17.0356	8	8667434	8711242	2754	Efnb2	ephrin B2 [Source:MGI Symbol;Acc:MGI:105097]
ENSMUSG00000001305	3.96296	4.45884	3.95314	3.93902	3.57851	3.85341	3.77464	4.28768	3.91102	1	186453175	186481555	2206	Rrp15	ribosomal RNA processing 15 homolog [Source:MGI Symbol;Acc:MGI:1914473]
ENSMUSG00000001313	67.9674	64.6731	72.065	57.8742	62.4559	72.5067	65.1816	68.387	58.5333	11	101355825	101362679	1267	Rnd2	Rho family GTPase 2 [Source:MGI Symbol;Acc:MGI:1338755]
ENSMUSG00000001323	29.4989	28.7265	27.7225	30.1664	28.6351	28.2907	29.5036	30.7764	30.4846	11	74797185	74816774	2060	Srr	serine racemase [Source:MGI Symbol;Acc:MGI:1351636]
ENSMUSG00000001333	0.365948	0.270592	0.210059	0.191986	0.197966	0.265256	0.21005	0.183649	0.402917	4	129181410	129202352	2186	Sync	syncoilin [Source:MGI Symbol;Acc:MGI:1916078]
ENSMUSG00000001334	32.0423	30.4677	29.307	28.6534	29.3898	23.9316	31.3942	32.8281	33.0882	4	129030477	129038386	2920	Fndc5	fibronectin type III domain containing 5 [Source:MGI Symbol;Acc:MGI:1917614]
ENSMUSG00000001348	0.348568	0.307532	0.535934	0.293895	0.220974	0.36846	0.267955	0.281132	0.479726	9	22038023	22047007	1224	Acp5	acid phosphatase 5, tartrate resistant [Source:MGI Symbol;Acc:MGI:87883]
ENSMUSG00000001349	0.388567	0.440771	0.597435	0.873656	0.492662	0.762807	0.537668	0.574554	0.748687	9	22010512	22020926	1098	Cnn1	calponin 1 [Source:MGI Symbol;Acc:MGI:104979]
ENSMUSG00000001366	78.1323	78.5728	81.2655	77.2425	75.6796	79.5027	76.4856	82.3515	76.049	9	77988781	78016347	1029	Fbxo9	f-box protein 9 [Source:MGI Symbol;Acc:MGI:1918788]
ENSMUSG00000001376	24.1466	23.1471	26.1452	25.7836	25.7428	24.7799	25.229	23.1095	26.5626	6	3498382	3603531	2509	Vps50	VPS50 EARP/GARPII complex subunit [Source:MGI Symbol;Acc:MGI:1920538]
ENSMUSG00000001380	92.5945	91.3704	99.2314	88.3441	89.2213	105.378	88.5956	97.8126	96.5994	18	36899581	36916258	944	Hars1	histidyl-tRNA synthetase 1 [Source:MGI Symbol;Acc:MGI:108087]
ENSMUSG00000001383	165.364	146.747	153.541	155.906	153.644	156.01	145.188	160.461	152.069	18	36926929	36932719	1508	Zmat2	zinc finger, matrin type 2 [Source:MGI Symbol;Acc:MGI:1913742]
ENSMUSG00000001403	0.236426	0.170279	0.166177	0.30376	0.137034	0.163212	0.456967	0.32689	0.111561	2	164611818	164620742	1579	Ube2c	ubiquitin-conjugating enzyme E2C [Source:MGI Symbol;Acc:MGI:1915862]
ENSMUSG00000001415	53.2938	52.3177	53.1164	51.128	51.8028	55.5243	51.3376	52.6514	53.9884	3	88243567	88269645	1440	Smg5	SMG5 nonsense mediated mRNA decay factor [Source:MGI Symbol;Acc:MGI:2447364]
ENSMUSG00000001416	68.7503	68.101	70.1048	65.5776	65.4367	69.6236	64.6159	64.2715	65.348	3	88204423	88229074	1674	Cct3	chaperonin containing TCP1 subunit 3 [Source:MGI Symbol;Acc:MGI:104708]
ENSMUSG00000001418	15.6778	16.6349	17.0652	15.1915	16.6342	18.3457	14.6844	15.6604	14.9505	3	88232330	88238620	1625	Glmp	glycosylated lysosomal membrane protein [Source:MGI Symbol;Acc:MGI:1913318]
ENSMUSG00000001419	135.644	135.06	128.911	135.352	124.226	126.187	132.881	138.859	127.461	3	88049679	88079393	1979	Mef2d	myocyte enhancer factor 2D [Source:MGI Symbol;Acc:MGI:99533]
ENSMUSG00000001420	0.437616	0.794256	0.358853	0.721554	0.532658	0.42294	0.430605	0.533351	0.738799	3	88235962	88243455	1828	Tmem79	transmembrane protein 79 [Source:MGI Symbol;Acc:MGI:1919163]
ENSMUSG00000001424	76.773	80.7596	66.8478	74.1856	65.8247	67.1654	72.2271	80.7115	73.4734	6	28475138	28935161	1365	Snd1	staphylococcal nuclease and tudor domain containing 1 [Source:MGI Symbol;Acc:MGI:1929266]
ENSMUSG00000001435	1.3301	1.83611	1.98665	2.10055	1.44551	1.20515	1.53861	1.36226	1.69112	10	76888012	77002382	3368	Col18a1	collagen, type XVIII, alpha 1 [Source:MGI Symbol;Acc:MGI:88451]
ENSMUSG00000001436	10.5213	9.53502	10.4266	9.29009	8.59806	10.292	9.69262	10.2151	11.3028	10	76868075	76896836	1251	Slc19a1	solute carrier family 19 (folate transporter), member 1 [Source:MGI Symbol;Acc:MGI:103182]
ENSMUSG00000001440	103.076	99.0158	101.773	98.302	100.692	103.761	103.759	98.1245	101.09	11	97050540	97078707	2438	Kpnb1	karyopherin subunit beta 1 [Source:MGI Symbol;Acc:MGI:107532]
ENSMUSG00000001441	138.47	136.122	145.068	134.724	129.181	139.535	138.406	130.783	136.585	11	97096668	97171464	1291	Npepps	aminopeptidase puromycin sensitive [Source:MGI Symbol;Acc:MGI:1101358]
ENSMUSG00000001444	0	0	0.0263659	0.0963901	0.0652263	0.103582	0.0263647	0.0461021	0.0236007	11	96988897	97006157	2488	Tbx21	T-box 21 [Source:MGI Symbol;Acc:MGI:1888984]
ENSMUSG00000001445	44.2829	36.098	43.7679	41.8606	41.2547	43.3548	43.6055	37.7974	44.877	11	96932386	96940039	1226	Mrpl10	mitochondrial ribosomal protein L10 [Source:MGI Symbol;Acc:MGI:1333801]
ENSMUSG00000001467	35.8536	36.0065	34.9445	36.6681	37.3882	49.6568	30.8737	33.6835	42.2472	5	4131145	4154746	1483	Cyp51	cytochrome P450, family 51 [Source:MGI Symbol;Acc:MGI:106040]
ENSMUSG00000001472	296.17	298.213	295.046	275.204	287.339	279.809	282.835	305.691	287.479	8	124100492	124130574	1796	Tcf25	transcription factor 25 (basic helix-loop-helix) [Source:MGI Symbol;Acc:MGI:1914105]
ENSMUSG00000001473	2.35694	2.17513	3.58702	3.36824	3.32265	3.1852	2.55503	2.66349	2.02326	18	67523787	67535819	1334	Tubb6	tubulin, beta 6 class V [Source:MGI Symbol;Acc:MGI:1915201]
ENSMUSG00000001482	27.4512	29.9045	27.2264	26.162	25.8771	26.9022	27.5542	29.2328	26.727	8	124150266	124190009	1594	Def8	differentially expressed in FDCP 8 [Source:MGI Symbol;Acc:MGI:1346331]
ENSMUSG00000001493	1.00534	0.941288	0.824395	0.834198	0.849776	0.694016	0.853801	0.823712	0.737934	11	101768336	101785200	2228	Meox1	mesenchyme homeobox 1 [Source:MGI Symbol;Acc:MGI:103220]
ENSMUSG00000001494	0.0774407	0.286309	0.254011	0.203138	0.340381	0.124739	0.15875	0.0832783	0.085264	11	101853284	101857841	2066	Sost	sclerostin [Source:MGI Symbol;Acc:MGI:1921749]
ENSMUSG00000001496	0.126677	0.276747	0.311631	0.23735	0.149905	0.178541	0.207745	0.113521	0.139474	12	56578743	56583693	2525	Nkx2-1	NK2 homeobox 1 [Source:MGI Symbol;Acc:MGI:108067]
ENSMUSG00000001497	0	0	0	0	0.0151567	0	0	0	0	12	56738552	56759607	3569	Pax9	paired box 9 [Source:MGI Symbol;Acc:MGI:97493]
ENSMUSG00000001504	0.105085	0	0	0.236274	0	0.0634757	0.0646261	0	0.115701	13	72776939	72782317	1015	Irx2	Iroquois homeobox 2 [Source:MGI Symbol;Acc:MGI:1197526]
ENSMUSG00000001506	3.62326	4.34782	2.83609	3.26536	2.7032	2.67696	2.06252	2.54392	2.93428	11	94827050	94843868	1780	Col1a1	collagen, type I, alpha 1 [Source:MGI Symbol;Acc:MGI:88467]
ENSMUSG00000001507	6.91435	6.37763	7.34508	6.29358	6.87387	9.11244	7.00652	6.90746	6.55311	11	94935300	94967627	2715	Itga3	integrin alpha 3 [Source:MGI Symbol;Acc:MGI:96602]
ENSMUSG00000001508	0.525662	0.337293	0.293899	0.161168	0.193887	0.57731	0.470219	0.256949	0.578766	11	94853617	94867153	1115	Sgca	sarcoglycan, alpha (dystrophin-associated glycoprotein) [Source:MGI Symbol;Acc:MGI:894698]
ENSMUSG00000001510	0	0.0618804	0	0	0	0.0247134	0	0	0	11	95010945	95016122	2607	Dlx3	distal-less homeobox 3 [Source:MGI Symbol;Acc:MGI:94903]
ENSMUSG00000001517	1.2868	2.09041	0.747434	1.44663	1.1602	1.07955	1.45084	0.884097	0.865822	6	128339930	128353109	1492	Foxm1	forkhead box M1 [Source:MGI Symbol;Acc:MGI:1347487]
ENSMUSG00000001518	9.398	9.13361	7.79938	7.72239	7.77152	7.34103	8.30969	7.79291	9.76564	6	128386407	128401894	1412	Itfg2	integrin alpha FG-GAP repeat containing 2 [Source:MGI Symbol;Acc:MGI:1915450]
ENSMUSG00000001520	10.2288	10.7997	9.61866	9.12443	9.09717	8.73066	10.9402	11.0398	9.91563	6	128376259	128393390	1439	Nrip2	nuclear receptor interacting protein 2 [Source:MGI Symbol;Acc:MGI:1891884]
ENSMUSG00000001521	10.4678	10.8881	10.165	10.9937	11.3162	10.1833	10.5373	9.74611	11.04	6	128298124	128332814	1935	Tulp3	tubby-like protein 3 [Source:MGI Symbol;Acc:MGI:1329045]
ENSMUSG00000001524	8.43997	8.51012	9.70434	9.0757	8.93301	10.8611	7.67287	9.93119	8.41721	17	35978622	35984631	872	Gtf2h4	general transcription factor II H, polypeptide 4 [Source:MGI Symbol;Acc:MGI:1338799]
ENSMUSG00000001525	298.653	260.984	300.826	251.292	262.071	310.062	283.167	295.571	253.111	17	36144813	36149198	1275	Tubb5	tubulin, beta 5 class I [Source:MGI Symbol;Acc:MGI:107812]
ENSMUSG00000001542	18.3147	17.8609	19.8429	17.2823	18.8015	16.7375	17.78	16.7019	18.9459	13	75854876	75920483	1685	Ell2	elongation factor for RNA polymerase II 2 [Source:MGI Symbol;Acc:MGI:2183438]
ENSMUSG00000001552	18.5448	18.6595	18.8247	16.5907	16.9094	16.555	17.9115	19.5228	18.6988	11	100259784	100288589	1366	Jup	junction plakoglobin [Source:MGI Symbol;Acc:MGI:96650]
ENSMUSG00000001555	4.39969	3.56559	4.29904	4.20653	4.67122	4.4707	3.59081	5.12931	4.39144	11	100306523	100315650	1297	Fkbp10	FK506 binding protein 10 [Source:MGI Symbol;Acc:MGI:104769]
ENSMUSG00000001558	0.253096	0.255199	0.222367	0.28453	0.330067	0.13104	0.133415	0.19441	0.358282	11	100332743	100347848	1474	Klhl10	kelch-like 10 [Source:MGI Symbol;Acc:MGI:2181067]
ENSMUSG00000001566	0	0	0	0	0	0	0	0	0	5	29678032	29683468	2131	Mnx1	motor neuron and pancreas homeobox 1 [Source:MGI Symbol;Acc:MGI:109160]
ENSMUSG00000001569	7.42803	7.39049	7.46812	7.6127	7.55656	7.4538	7.92528	7.79973	8.03389	5	29639662	29662841	4875	Nom1	nucleolar protein with MIF4G domain 1 [Source:MGI Symbol;Acc:MGI:1861749]
ENSMUSG00000001576	83.6911	71.4528	78.4179	72.6117	70.1105	76.4712	80.258	79.3917	77.6389	17	26780463	26875908	1530	Ergic1	endoplasmic reticulum-golgi intermediate compartment 1 [Source:MGI Symbol;Acc:MGI:1914708]
ENSMUSG00000001583	0.123953	0.0312458	0	0	0	0.0374363	0.0762295	0.0666484	0.0682376	11	69741831	69749556	1721	Tnk1	tyrosine kinase, non-receptor, 1 [Source:MGI Symbol;Acc:MGI:1930958]
ENSMUSG00000001588	0.0506706	0.127729	0.0623262	0.14241	0.0770941	0.244856	0.0934852	0.163471	0.0557895	11	69772393	69786365	2104	Acap1	ArfGAP with coiled-coil, ankyrin repeat and PH domains 1 [Source:MGI Symbol;Acc:MGI:2388270]
ENSMUSG00000001604	0.115435	0.174591	0	0.454202	0.175631	0	0.0709908	0.124136	0.317741	4	135975040	136002209	924	Tcea3	transcription elongation factor A (SII), 3 [Source:MGI Symbol;Acc:MGI:1196908]
ENSMUSG00000001622	0	0	0	0.048625	0	0	0	0	0	5	88073438	88080524	1233	Csn3	casein kappa [Source:MGI Symbol;Acc:MGI:107461]
ENSMUSG00000001627	38.0738	35.295	35.9551	33.1193	38.433	38.9667	31.2762	35.5241	38.9439	12	40251566	40298503	1163	Ifrd1	interferon-related developmental regulator 1 [Source:MGI Symbol;Acc:MGI:1316717]
ENSMUSG00000001630	12.9347	12.3288	13.2448	13.3978	12.6938	15.0385	12.7275	11.3656	14.3875	6	146626493	146680310	2411	Stk38l	serine/threonine kinase 38 like [Source:MGI Symbol;Acc:MGI:1922250]
ENSMUSG00000001632	12.2877	11.9863	12.8717	11.431	11.291	11.3707	11.6497	12.417	12.1256	6	113284098	113301821	3598	Brpf1	bromodomain and PHD finger containing, 1 [Source:MGI Symbol;Acc:MGI:1926033]
ENSMUSG00000001642	15.8262	15.6807	17.405	15.3825	14.6035	14.5386	14.1938	16.0736	15.4284	6	34279369	34294413	1941	Akr1b1	aldo-keto reductase family 1 member B [Source:MGI Symbol;Acc:MGI:1353494]
ENSMUSG00000001655	0	0	0	0	0	0	0	0	0	15	102829538	102837249	2461	Hoxc13	homeobox C13 [Source:MGI Symbol;Acc:MGI:99560]
ENSMUSG00000001656	0	0	0	0	0	0	0	0	0	15	102862862	102866143	2021	Hoxc11	homeobox C11 [Source:MGI Symbol;Acc:MGI:96193]
ENSMUSG00000001657	0	0	0	0	0	0	0	0	0	15	102899039	102902543	2045	Hoxc8	homeobox C8 [Source:MGI Symbol;Acc:MGI:96198]
ENSMUSG00000001661	0.106131	0	0	0	0	0	0	0	0	15	102906689	102920313	1005	Hoxc6	homeobox C6 [Source:MGI Symbol;Acc:MGI:96197]
ENSMUSG00000001663	3.80059	7.04626	4.97642	6.89134	6.71516	8.29416	6.48415	5.27365	5.93934	10	75619647	75634418	870	Gstt1	glutathione S-transferase, theta 1 [Source:MGI Symbol;Acc:MGI:107379]
ENSMUSG00000001665	1.12019	2.16079	1.37786	1.91636	0.889222	0.823735	1.91695	1.25701	1.71597	10	75609949	75617248	1094	Gstt3	glutathione S-transferase, theta 3 [Source:MGI Symbol;Acc:MGI:2143526]
ENSMUSG00000001666	8.1042	10.7197	8.1462	7.34738	7.5131	8.00084	7.1812	8.52768	8.44318	10	75607064	75609248	611	Ddt	D-dopachrome tautomerase [Source:MGI Symbol;Acc:MGI:1298381]
ENSMUSG00000001670	0.850843	1.99036	1.88381	0.956519	1.27728	2.138	1.42326	1.46397	1.79865	8	110717069	110726435	1566	Tat	tyrosine aminotransferase [Source:MGI Symbol;Acc:MGI:98487]
ENSMUSG00000001672	0.258529	0.297917	0.136285	0.0830396	0.0749229	0.133853	0.0454262	0.198584	0.284646	8	110674546	110688835	1443	Marveld3	MARVEL (membrane-associating) domain containing 3 [Source:MGI Symbol;Acc:MGI:1920858]
ENSMUSG00000001674	23.9184	21.5992	21.8434	18.4668	19.8702	20.515	18.9073	17.4261	19.4914	1	121481564	121495718	960	Ddx18	DEAD box helicase 18 [Source:MGI Symbol;Acc:MGI:1914192]
ENSMUSG00000001687	94.2418	93.7083	88.7757	84.9132	86.4807	85.2598	89.9848	91.8303	94.4602	5	148441445	148489599	2000	Ubl3	ubiquitin-like 3 [Source:MGI Symbol;Acc:MGI:1344373]
ENSMUSG00000001700	7.04058	5.53771	6.85697	5.68675	5.25655	4.814	5.89166	5.52861	5.34218	18	56533409	56636864	2583	Gramd2b	GRAM domain containing 2B [Source:MGI Symbol;Acc:MGI:1914815]
ENSMUSG00000001707	23.8618	20.0157	22.4031	19.9695	19.6782	24.2779	21.9994	22.4474	20.1436	13	38828183	38843034	1302	Eef1e1	eukaryotic translation elongation factor 1 epsilon 1 [Source:MGI Symbol;Acc:MGI:1913393]
ENSMUSG00000001729	158.169	142.71	148.599	141.903	155.164	149.352	139.756	148.34	141.472	12	112620255	112641318	965	Akt1	thymoma viral proto-oncogene 1 [Source:MGI Symbol;Acc:MGI:87986]
ENSMUSG00000001739	0.0731562	0.0737642	0.089984	0.205606	0.185509	0.220946	0.22495	0.0786707	0.12082	5	136995470	137004712	1457	Cldn15	claudin 15 [Source:MGI Symbol;Acc:MGI:1913103]
ENSMUSG00000001741	9.23287	11.0607	8.43639	12.3073	10.4799	7.8875	9.62572	13.7822	10.8917	7	83292033	83394934	2425	Il16	interleukin 16 [Source:MGI Symbol;Acc:MGI:1270855]
ENSMUSG00000001750	6.78893	8.63276	6.30932	6.91132	6.31228	6.92576	7.37601	7.5846	7.5163	19	3946050	3957133	1413	Tcirg1	T cell, immune regulator 1, ATPase, H+ transporting, lysosomal V0 protein A3 [Source:MGI Symbol;Acc:MGI:1350931]
ENSMUSG00000001751	5.17667	5.21969	4.6267	5.10787	5.40188	5.17402	5.3136	5.28654	5.94566	11	100960838	100968498	1432	Naglu	alpha-N-acetylglucosaminidase (Sanfilippo disease IIIB) [Source:MGI Symbol;Acc:MGI:1351641]
ENSMUSG00000001755	10.3166	12.4759	12.6896	11.097	10.4295	11.0968	13.3636	12.1263	13.2079	11	100973391	100977445	1556	Coasy	Coenzyme A synthase [Source:MGI Symbol;Acc:MGI:1918993]
ENSMUSG00000001761	7.69146	6.33442	6.43244	7.17699	6.61325	7.36377	6.62011	7.35831	5.85129	6	29735502	29761364	3140	Smo	smoothened, frizzled class receptor [Source:MGI Symbol;Acc:MGI:108075]
ENSMUSG00000001763	9.15761	8.29107	9.87895	9.69784	9.65509	10.9348	10.0092	9.20814	8.16444	6	29694221	29718558	2509	Tspan33	tetraspanin 33 [Source:MGI Symbol;Acc:MGI:1919012]
ENSMUSG00000001767	13.9231	12.1196	12.0097	14.2258	13.5504	11.1993	12.0092	12.1677	12.3802	2	145759399	145776934	1513	Crnkl1	crooked neck pre-mRNA splicing factor 1 [Source:MGI Symbol;Acc:MGI:1914127]
ENSMUSG00000001768	19.9601	21.0694	17.2627	19.196	23.9101	24.7727	15.5677	17.0488	22.0051	2	145517135	145729536	2051	Rin2	Ras and Rab interactor 2 [Source:MGI Symbol;Acc:MGI:1921280]
ENSMUSG00000001773	2.44661	3.12304	4.00185	3.18939	3.96005	4.1191	3.68154	2.40712	3.4102	7	86368185	86425151	2048	Folh1	folate hydrolase 1 [Source:MGI Symbol;Acc:MGI:1858193]
ENSMUSG00000001774	61.2672	54.6535	63.6674	63.7294	67.3194	67.2726	66.2391	58.5702	62.7515	9	18203421	18228738	1223	Chordc1	cysteine and histidine rich domain containing 1 [Source:MGI Symbol;Acc:MGI:1914167]
ENSMUSG00000001783	73.8318	75.5202	75.2567	72.8962	70.2758	75.8883	66.9502	70.5329	75.6181	10	85774501	85793687	1500	Rtcb	RNA 2',3'-cyclic phosphate and 5'-OH ligase [Source:MGI Symbol;Acc:MGI:106379]
ENSMUSG00000001785	20.6189	19.6061	19.5297	18.3874	19.2375	19.7593	18.4588	16.092	19.2056	10	85665358	85724960	1226	Pwp1	PWP1 homolog, endonuclein [Source:MGI Symbol;Acc:MGI:1914735]
ENSMUSG00000001786	18.0299	19.9653	19.9143	17.9424	17.4483	14.5303	17.3111	16.7181	17.7751	10	85857836	85887737	2319	Fbxo7	F-box protein 7 [Source:MGI Symbol;Acc:MGI:1917004]
ENSMUSG00000001794	111.076	110.291	109.352	103.925	111.417	108.641	110.61	115.088	110.147	7	29886361	29898236	1039	Capns1	calpain, small subunit 1 [Source:MGI Symbol;Acc:MGI:88266]
ENSMUSG00000001802	26.7363	28.6945	30.8683	26.5504	24.9413	27.1855	29.0484	28.2507	29.5934	7	34899452	34914923	2633	Lrp3	low density lipoprotein receptor-related protein 3 [Source:MGI Symbol;Acc:MGI:3584516]
ENSMUSG00000001804	0	0	0	0	0	0	0	0	0	18	20569232	20604878	3478	Dsg4	desmoglein 4 [Source:MGI Symbol;Acc:MGI:2661061]
ENSMUSG00000001815	0	0	0	0	0	0	0	0	0	2	74483335	74489901	2809	Evx2	even-skipped homeobox 2 [Source:MGI Symbol;Acc:MGI:95462]
ENSMUSG00000001819	0	0	0	0	0	0	0	0	0	2	74498654	74501943	2483	Hoxd13	homeobox D13 [Source:MGI Symbol;Acc:MGI:96205]
ENSMUSG00000001823	0	0	0	0	0	0	0	0	0	2	74505357	74508049	2534	Hoxd12	homeobox D12 [Source:MGI Symbol;Acc:MGI:96204]
ENSMUSG00000001827	0.138522	2.8633	1.44827	12.1466	1.75631	0.251018	0.851889	1.11723	4.80424	7	101507538	101519995	769	Folr1	folate receptor alpha [Source:MGI Symbol;Acc:MGI:95568]
ENSMUSG00000001829	33.8412	31.2045	31.0557	32.4007	31.57	33.962	32.8341	30.9301	30.9849	7	101312840	101444713	1806	Clpb	ClpB caseinolytic peptidase B [Source:MGI Symbol;Acc:MGI:1100517]
ENSMUSG00000001833	141.713	154	160.692	155.555	173.513	154.647	153.876	137.483	163.543	9	25163735	25219867	1946	Septin7	septin 7 [Source:MGI Symbol;Acc:MGI:1335094]
ENSMUSG00000001844	21.461	23.2314	20.931	21.0367	21.8869	20.4869	20.5705	22.0097	22.9852	5	143302244	143315011	912	Zdhhc4	zinc finger, DHHC domain containing 4 [Source:MGI Symbol;Acc:MGI:1920131]
ENSMUSG00000001847	172.08	176.239	168.474	170.416	169.173	168.667	163.865	165.368	161.579	5	143489389	143513791	1853	Rac1	Rac family small GTPase 1 [Source:MGI Symbol;Acc:MGI:97845]
ENSMUSG00000001855	23.8429	25.3517	26.952	26.2197	20.8316	24.811	22.794	24.482	24.0844	2	31864448	31943987	1435	Nup214	nucleoporin 214 [Source:MGI Symbol;Acc:MGI:1095411]
ENSMUSG00000001864	14.7096	11.528	15.7779	12.3828	13.0109	13.3909	9.43203	10.4956	12.5113	2	31840151	31863454	764	Aif1l	allograft inflammatory factor 1-like [Source:MGI Symbol;Acc:MGI:1919598]
ENSMUSG00000001865	0	0.0581971	0	0.129772	0	0	0	0	0	3	20269784	20296345	923	Cpa3	carboxypeptidase A3, mast cell [Source:MGI Symbol;Acc:MGI:88479]
ENSMUSG00000001870	2.45517	2.42639	2.63993	2.41281	2.17697	2.27855	2.21985	2.09821	1.89761	17	75312563	75699507	3280	Ltbp1	latent transforming growth factor beta binding protein 1 [Source:MGI Symbol;Acc:MGI:109151]
ENSMUSG00000001891	68.0568	68.6597	68.7761	69.9125	63.266	63.1794	67.729	71.4407	69.8527	11	21271138	21321201	1444	Ugp2	UDP-glucose pyrophosphorylase 2 [Source:MGI Symbol;Acc:MGI:2183447]
ENSMUSG00000001901	0.567349	0.52806	1.01994	0.613284	0.863208	0.632679	0.993058	0.539719	0.696741	11	105898950	105925375	2444	Kcnh6	potassium voltage-gated channel, subfamily H (eag-related), member 6 [Source:MGI Symbol;Acc:MGI:2684139]
ENSMUSG00000001909	39.9718	42.2662	48.8429	47.3015	47.4793	43.3967	43.0187	48.5843	55.3019	8	85412936	85426437	1013	Trmt1	tRNA methyltransferase 1 [Source:MGI Symbol;Acc:MGI:1289155]
ENSMUSG00000001910	83.5086	87.4552	82.042	81.0274	73.9798	76.5513	84.3308	86.3348	79.5146	8	85397108	85414531	1488	Nacc1	nucleus accumbens associated 1, BEN and BTB (POZ) domain containing [Source:MGI Symbol;Acc:MGI:1914080]
ENSMUSG00000001911	152.749	157.218	149.528	150.103	145.216	144.188	153.7	165.367	145.208	8	85426505	85526973	1664	Nfix	nuclear factor I/X [Source:MGI Symbol;Acc:MGI:97311]
ENSMUSG00000001918	1.43512	2.61402	2.33466	1.87358	2.16002	1.78966	1.70822	1.64287	1.68204	7	16515265	16532199	1151	Slc1a5	solute carrier family 1 (neutral amino acid transporter), member 5 [Source:MGI Symbol;Acc:MGI:105305]
ENSMUSG00000001924	242.765	233.789	246.136	222.456	219.78	241.395	229.3	238.517	226.149	X	20524565	20549418	1844	Uba1	ubiquitin-like modifier activating enzyme 1 [Source:MGI Symbol;Acc:MGI:98890]
ENSMUSG00000001930	8.47125	10.6215	6.82341	7.33954	6.13462	6.16939	5.24665	6.39626	7.47487	6	125523737	125663642	2663	Vwf	Von Willebrand factor [Source:MGI Symbol;Acc:MGI:98941]
ENSMUSG00000001942	5.96753	6.22825	5.61462	7.10887	5.98924	6.72862	6.97934	7.22798	6.13236	9	37466994	37560951	2546	Siae	sialic acid acetylesterase [Source:MGI Symbol;Acc:MGI:104803]
ENSMUSG00000001943	20.7283	20.6238	18.2358	18.5188	18.1011	20.1492	20.9365	19.6337	19.2705	9	37450551	37455501	776	Vsig2	V-set and immunoglobulin domain containing 2 [Source:MGI Symbol;Acc:MGI:1928009]
ENSMUSG00000001946	17.4473	17.7348	17.8115	19.6937	15.5476	16.8963	15.8993	15.724	18.3544	9	37439374	37449615	754	Esam	endothelial cell-specific adhesion molecule [Source:MGI Symbol;Acc:MGI:1916774]
ENSMUSG00000001948	1.90777	1.66131	2.02661	1.65728	3.1665	1.67617	1.70655	2.42459	1.62311	9	37514586	37525018	615	Spa17	sperm autoantigenic protein 17 [Source:MGI Symbol;Acc:MGI:1333778]
ENSMUSG00000001962	14.2157	13.1028	15.1257	15.099	14.7731	14.9085	14.3742	13.8805	13.2033	X	73356639	73363755	1223	Fam50a	family with sequence similarity 50, member A [Source:MGI Symbol;Acc:MGI:1351626]
ENSMUSG00000001964	29.0848	27.4704	27.3003	25.661	26.567	30.5619	26.4581	27.8837	23.858	X	73298293	73305154	1014	Emd	emerin [Source:MGI Symbol;Acc:MGI:108117]
ENSMUSG00000001983	7.40385	7.93197	7.44681	8.49682	7.62718	7.96613	7.11448	8.1693	9.00095	11	105956887	105964438	1383	Taco1	translational activator of mitochondrially encoded cytochrome c oxidase I [Source:MGI Symbol;Acc:MGI:1917457]
ENSMUSG00000001985	5.57498	5.03402	5.9801	4.65044	6.05871	6.814	5.16839	5.17073	5.13042	4	125384493	125607966	8973	Grik3	glutamate receptor, ionotropic, kainate 3 [Source:MGI Symbol;Acc:MGI:95816]
ENSMUSG00000001986	51.1132	53.3363	58.0828	60.4602	60.9053	58.2829	59.4155	54.8995	61.3821	X	40489731	40767478	3439	Gria3	glutamate receptor, ionotropic, AMPA3 (alpha 3) [Source:MGI Symbol;Acc:MGI:95810]
ENSMUSG00000001988	6.5484	5.79549	7.38641	6.04368	5.97503	6.63278	7.2454	7.84155	6.58025	7	16189646	16211653	1864	Npas1	neuronal PAS domain protein 1 [Source:MGI Symbol;Acc:MGI:109205]
ENSMUSG00000001995	13.3374	15.3559	13.0132	14.4649	12.6978	12.3261	12.0633	13.2598	11.5965	8	126144802	126296547	5666	Sipa1l2	signal-induced proliferation-associated 1 like 2 [Source:MGI Symbol;Acc:MGI:2676970]
ENSMUSG00000001998	6.54105	7.50513	7.36748	9.72009	8.46495	7.96265	8.04531	6.25255	9.29893	2	126850637	126909829	2127	Ap4e1	adaptor-related protein complex AP-4, epsilon 1 [Source:MGI Symbol;Acc:MGI:1336993]
ENSMUSG00000001999	12.2463	11.836	12.4949	10.5317	10.9334	12.0674	9.64844	9.46746	10.2524	2	126912585	126939004	945	Blvra	biliverdin reductase A [Source:MGI Symbol;Acc:MGI:88170]
ENSMUSG00000002006	29.5861	27.7082	30.0184	27.8778	30.8358	32.2478	28.4627	29.2644	28.8645	X	72836965	72868575	3797	Pdzd4	PDZ domain containing 4 [Source:MGI Symbol;Acc:MGI:2443483]
ENSMUSG00000002007	1.6444	2.22332	1.60893	1.76461	3.18425	1.48992	1.74676	1.84873	2.92152	X	72818011	72822531	1427	Srpk3	serine/arginine-rich protein specific kinase 3 [Source:MGI Symbol;Acc:MGI:1891338]
ENSMUSG00000002010	99.4106	95.6967	96.8151	88.3542	95.1396	93.816	93.5743	104.012	100.182	X	72822569	72830503	911	Idh3g	isocitrate dehydrogenase 3 (NAD+), gamma [Source:MGI Symbol;Acc:MGI:1099463]
ENSMUSG00000002012	39.2539	38.0364	41.3782	40.8781	42.6198	53.4843	45.5088	43.0361	38.0219	X	72699600	72703723	1254	Pnck	pregnancy upregulated non-ubiquitously expressed CaM kinase [Source:MGI Symbol;Acc:MGI:1347357]
ENSMUSG00000002014	29.9955	31.2041	34.801	30.7373	29.409	33.0306	29.0714	29.2409	32.0333	X	72830634	72834436	1065	Ssr4	signal sequence receptor, delta [Source:MGI Symbol;Acc:MGI:1099464]
ENSMUSG00000002015	47.4684	44.2456	42.9968	40.8223	40.2934	45.7179	39.551	41.7782	39.2099	X	72729784	72759781	1219	Bcap31	B cell receptor associated protein 31 [Source:MGI Symbol;Acc:MGI:1350933]
ENSMUSG00000002017	32.53	34.1224	35.872	34.0606	36.0869	31.1223	34.8244	34.4868	36.1675	17	75844081	75858941	1505	Fam98a	family with sequence similarity 98, member A [Source:MGI Symbol;Acc:MGI:1919972]
ENSMUSG00000002020	0.100733	0.0870601	0.0708023	0.145599	0.0145964	0.0347695	0.088499	0.108326	0.0633767	12	84829986	84923306	3705	Ltbp2	latent transforming growth factor beta binding protein 2 [Source:MGI Symbol;Acc:MGI:99502]
ENSMUSG00000002028	23.4595	23.244	23.4548	24.3382	26.7965	24.8542	24.3122	23.2891	25.7494	9	44714652	44792594	7335	Kmt2a	lysine (K)-specific methyltransferase 2A [Source:MGI Symbol;Acc:MGI:96995]
ENSMUSG00000002031	36.457	36.1849	35.1962	33.13	37.2682	36.1761	37.4748	36.7005	33.2843	9	44679205	44704744	1121	Ift46	intraflagellar transport 46 [Source:MGI Symbol;Acc:MGI:1923818]
ENSMUSG00000002032	28.4886	27.5571	26.1974	24.5948	25.7164	25.1948	28.8369	28.3273	27.5395	9	44705066	44710604	1565	Tmem25	transmembrane protein 25 [Source:MGI Symbol;Acc:MGI:1918937]
ENSMUSG00000002033	0	0	0	0	0	0.0972495	0	0.0865675	0.0443158	9	44880870	44891729	1324	Cd3g	CD3 antigen, gamma polypeptide [Source:MGI Symbol;Acc:MGI:88333]
ENSMUSG00000002043	5.77816	6.92843	6.72311	6.23247	5.46487	6.22582	5.47429	6.46563	5.15829	7	19242320	19250070	683	Trappc6a	trafficking protein particle complex 6A [Source:MGI Symbol;Acc:MGI:1914341]
ENSMUSG00000002052	52.3822	52.9423	50.7334	53.9035	49.0635	51.0614	51.2132	52.361	50.7372	11	78097572	78136813	5172	Supt6	SPT6, histone chaperone and transcription elongation factor [Source:MGI Symbol;Acc:MGI:107726]
ENSMUSG00000002055	4.49689	4.64668	4.70845	5.97457	5.46598	6.55503	4.06829	5.07566	4.29647	11	78192355	78213283	1435	Spag5	sperm associated antigen 5 [Source:MGI Symbol;Acc:MGI:1927470]
ENSMUSG00000002057	0.0165933	0.0167312	0	0	0	0	0	0.0356882	0	11	78248403	78277384	3214	Foxn1	forkhead box N1 [Source:MGI Symbol;Acc:MGI:102949]
ENSMUSG00000002058	21.7086	18.3006	19.198	13.4312	15.4187	21.435	17.5713	16.839	15.2814	11	78234308	78239990	1048	Unc119	unc-119 lipid binding chaperone [Source:MGI Symbol;Acc:MGI:1328357]
ENSMUSG00000002059	14.7737	17.605	14.7992	19.0622	16.234	12.5746	17.483	19.137	16.6975	11	78079256	78083019	952	Rab34	RAB34, member RAS oncogene family [Source:MGI Symbol;Acc:MGI:104606]
ENSMUSG00000002064	49.5256	44.7259	43.8021	47.2486	46.7205	50.9796	43.381	45.7464	47.4625	11	78136572	78146322	939	Sdf2	stromal cell derived factor 2 [Source:MGI Symbol;Acc:MGI:108019]
ENSMUSG00000002068	15.0624	13.459	15.2134	12.3213	12.1107	14.2762	13.4806	16.1979	14.1572	7	37797409	37806959	870	Ccne1	cyclin E1 [Source:MGI Symbol;Acc:MGI:88316]
ENSMUSG00000002076	0.0912158	0.091974	0.149597	0.0683633	0.0925217	0.146928	0.186988	0.0653945	0.133908	17	32163743	32255323	1753	Hsf2bp	heat shock transcription factor 2 binding protein [Source:MGI Symbol;Acc:MGI:1921627]
ENSMUSG00000002083	4.58312	5.04132	3.73383	4.34939	3.74314	4.81771	4.7586	5.24864	4.06311	7	16042318	16052130	896	Bbc3	BCL2 binding component 3 [Source:MGI Symbol;Acc:MGI:2181667]
ENSMUSG00000002100	0.0385524	0.0518305	0	0.0722345	0.0130348	0.0931487	0.0632246	0.0690976	0.014149	2	90948489	90966861	4150	Mybpc3	myosin binding protein C, cardiac [Source:MGI Symbol;Acc:MGI:102844]
ENSMUSG00000002102	168.786	158.233	164.484	144.082	155.55	164.222	139.844	161.681	154.792	2	90884354	90896714	940	Psmc3	proteasome (prosome, macropain) 26S subunit, ATPase 3 [Source:MGI Symbol;Acc:MGI:1098754]
ENSMUSG00000002103	26.874	28.8998	29.0734	29.4079	29.6159	29.2265	27.362	29.2202	28.8016	2	91033230	91044443	2685	Acp2	acid phosphatase 2, lysosomal [Source:MGI Symbol;Acc:MGI:87882]
ENSMUSG00000002104	0.164095	0.289553	0.302761	0.507308	0.166444	0.396479	0.454123	0.485277	0.135504	2	90865965	90876074	1300	Rapsn	receptor-associated protein of the synapse [Source:MGI Symbol;Acc:MGI:99422]
ENSMUSG00000002105	15.2832	16.1646	18.01	16.1601	15.502	13.6861	17.3519	15.171	17.0037	2	90892136	90900762	997	Slc39a13	solute carrier family 39 (metal ion transporter), member 13 [Source:MGI Symbol;Acc:MGI:1915677]
ENSMUSG00000002107	172.07	171.73	173.907	195.356	185.092	177.06	184.436	184.852	185.761	2	6544505	7514374	3037	Celf2	CUGBP, Elav-like family member 2 [Source:MGI Symbol;Acc:MGI:1338822]
ENSMUSG00000002108	1.09285	1.79982	1.61307	1.76096	2.14308	1.01219	0.896113	1.56697	1.64444	2	91014406	91033179	1463	Nr1h3	nuclear receptor subfamily 1, group H, member 3 [Source:MGI Symbol;Acc:MGI:1352462]
ENSMUSG00000002109	2.44741	2.66862	3.50044	3.45523	3.49275	3.09419	3.11526	2.41768	3.63466	2	91041917	91067327	1874	Ddb2	damage specific DNA binding protein 2 [Source:MGI Symbol;Acc:MGI:1355314]
ENSMUSG00000002111	3.68209	2.9941	2.70283	4.07264	3.61432	2.51111	4.38277	2.87393	2.35397	2	90912735	90946101	898	Spi1	spleen focus forming virus (SFFV) proviral integration oncogene [Source:MGI Symbol;Acc:MGI:98282]
ENSMUSG00000002129	40.0594	40.1176	39.9556	38.3562	41.9045	43.3579	38.5126	42.1121	39.3957	11	4110350	4132541	1956	Sf3a1	splicing factor 3a, subunit 1 [Source:MGI Symbol;Acc:MGI:1914715]
ENSMUSG00000002147	8.48641	8.12258	7.9481	6.24729	8.17095	7.65015	7.57686	6.94883	7.96826	10	127478855	127496826	1238	Stat6	signal transducer and activator of transcription 6 [Source:MGI Symbol;Acc:MGI:103034]
ENSMUSG00000002190	3.73557	3.47154	4.95481	4.35435	4.81925	3.30666	4.06531	3.79501	4.56784	8	84116496	84155181	3097	Clgn	calmegin [Source:MGI Symbol;Acc:MGI:107472]
ENSMUSG00000002204	0.751953	1.22479	0.782626	1.36556	0.93873	0.978297	1.06717	0.497622	1.21003	7	44221804	44236286	922	Napsa	napsin A aspartic peptidase [Source:MGI Symbol;Acc:MGI:109365]
ENSMUSG00000002205	19.2108	19.6231	17.8251	16.4324	15.9699	16.4475	16.8483	15.4942	15.4958	7	44397837	44426939	1276	Vrk3	vaccinia related kinase 3 [Source:MGI Symbol;Acc:MGI:2182465]
ENSMUSG00000002210	17.5638	16.916	19.0622	16.0948	18.2643	18.9598	20.5137	20.6866	19.4464	7	24099044	24122203	1083	Smg9	SMG9 nonsense mediated mRNA decay factor [Source:MGI Symbol;Acc:MGI:1919247]
ENSMUSG00000002221	27.5275	26.1357	25.2688	25.6901	26.5285	25.1004	25.8788	25.2973	25.8361	5	27945078	27996689	1825	Paxip1	PAX interacting (with transcription-activation domain) protein 1 [Source:MGI Symbol;Acc:MGI:1890430]
ENSMUSG00000002222	57.4528	53.6276	55.2348	58.4644	58.6068	55.3241	54.9644	52.0982	55.3597	6	71365618	71417621	2937	Rmnd5a	required for meiotic nuclear division 5 homolog A [Source:MGI Symbol;Acc:MGI:1915727]
ENSMUSG00000002227	3.36361	3.34694	3.23909	3.25894	3.77089	3.36843	3.26617	3.80753	4.06887	3	104702152	104725879	2410	Mov10	Mov10 RISC complex RNA helicase [Source:MGI Symbol;Acc:MGI:97054]
ENSMUSG00000002228	0.350203	0.302668	0.430758	0.112485	0.507452	0.181317	0.246137	0.215201	0.165249	3	104688372	104693334	1065	Ppm1j	protein phosphatase 1J [Source:MGI Symbol;Acc:MGI:1919137]
ENSMUSG00000002233	13.651	12.3381	14.5291	12.2454	10.044	9.82653	10.0916	9.35566	10.9026	3	104695691	104701775	754	Rhoc	ras homolog family member C [Source:MGI Symbol;Acc:MGI:106028]
ENSMUSG00000002240	0	0	0	0	0	0.0486248	0	0	0	5	87973545	87994246	1325	Prr27	proline rich 27 [Source:MGI Symbol;Acc:MGI:1921029]
ENSMUSG00000002249	1.35515	1.28101	1.42379	1.49172	0.945004	1.15963	1.1112	1.3055	1.46097	17	28550645	28569791	1889	Tead3	TEA domain family member 3 [Source:MGI Symbol;Acc:MGI:109241]
ENSMUSG00000002250	12.1378	10.9704	11.2554	9.68606	10.0151	10.2188	9.93988	10.0094	11.1482	17	28451674	28520448	1696	Ppard	peroxisome proliferator activator receptor delta [Source:MGI Symbol;Acc:MGI:101884]
ENSMUSG00000002257	2.33322	1.81488	1.80395	2.32324	1.62283	1.36909	1.31191	1.86391	1.90835	17	28426752	28447582	799	Def6	differentially expressed in FDCP 6 [Source:MGI Symbol;Acc:MGI:1346328]
ENSMUSG00000002265	50.4508	51.5301	60.396	57.498	71.2644	69.5616	63.8119	50.6802	62.9982	7	6706891	6733430	5296	Peg3	paternally expressed 3 [Source:MGI Symbol;Acc:MGI:104748]
ENSMUSG00000002266	1.27333	1.76746	1.89167	2.15651	2.36505	2.47722	1.89159	1.76054	1.72969	7	6674268	6699449	3225	Zim1	zinc finger, imprinted 1 [Source:MGI Symbol;Acc:MGI:1341879]
ENSMUSG00000002274	27.0997	28.77	27.2436	27.8779	25.8137	22.7701	25.4263	28.442	27.1119	17	26012195	26016110	1228	Metrn	meteorin, glial cell differentiation regulator [Source:MGI Symbol;Acc:MGI:1917333]
ENSMUSG00000002279	6.04637	5.47743	5.60694	5.89456	5.51005	4.4797	4.41564	5.40999	4.96689	17	25798059	25881800	2258	Lmf1	lipase maturation factor 1 [Source:MGI Symbol;Acc:MGI:1923733]
ENSMUSG00000002280	14.1015	13.7176	15.3967	14.107	12.7596	14.2964	13.4859	14.296	12.9612	17	25992750	26002306	1716	Ciao3	cytosolic iron-sulfur assembly component 3 [Source:MGI Symbol;Acc:MGI:1914813]
ENSMUSG00000002289	2.44575	2.56883	1.58773	1.94757	2.58412	2.13392	1.75478	2.1187	2.16922	17	33992724	34000804	1570	Angptl4	angiopoietin-like 4 [Source:MGI Symbol;Acc:MGI:1888999]
ENSMUSG00000002297	0.795983	0.308692	0.60251	0.722759	0.683166	0.332865	0.71545	0.65845	0.910103	5	8446973	8472716	1742	Dbf4	DBF4 zinc finger [Source:MGI Symbol;Acc:MGI:1351328]
ENSMUSG00000002307	24.3087	24.3505	25.2101	25.9585	26.9666	26.6796	23.5805	26.5398	26.7644	17	34128388	34134564	1007	Daxx	Fas death domain-associated protein [Source:MGI Symbol;Acc:MGI:1197015]
ENSMUSG00000002308	7.35459	7.82095	7.2173	7.36443	6.92995	8.39941	7.36528	8.08186	7.07985	17	34062065	34068748	1327	Cd320	CD320 antigen [Source:MGI Symbol;Acc:MGI:1860083]
ENSMUSG00000002319	24.1397	21.6265	24.3447	23.3209	22.5113	24.4606	22.001	22.976	22.2474	14	55862857	55873414	1287	Ipo4	importin 4 [Source:MGI Symbol;Acc:MGI:1923001]
ENSMUSG00000002320	15.1904	16.5765	16.2985	16.6705	14.6742	14.6174	16.0147	17.2902	16.4354	14	55873422	55881263	1621	Tm9sf1	transmembrane 9 superfamily member 1 [Source:MGI Symbol;Acc:MGI:1921390]
ENSMUSG00000002324	0.310063	0	0	0	0	0	0	0.0555726	0	14	55855494	55862852	1031	Rec8	REC8 meiotic recombination protein [Source:MGI Symbol;Acc:MGI:1929645]
ENSMUSG00000002325	5.02865	4.27562	4.44678	3.91141	4.68707	5.77946	4.58032	4.50155	4.90817	14	55841028	55847487	1962	Irf9	interferon regulatory factor 9 [Source:MGI Symbol;Acc:MGI:107587]
ENSMUSG00000002326	6.95808	6.23152	6.32593	5.83027	5.04121	6.05642	5.74093	5.57708	4.94872	14	55909398	55916657	1233	Gmpr2	guanosine monophosphate reductase 2 [Source:MGI Symbol;Acc:MGI:1917903]
ENSMUSG00000002329	33.6994	32.4167	31.7238	30.0667	30.5137	31.6858	30.1583	31.4106	30.5406	14	55895336	55897965	1342	Mdp1	magnesium-dependent phosphatase 1 [Source:MGI Symbol;Acc:MGI:1915131]
ENSMUSG00000002332	38.0873	40.1357	39.4541	34.8528	37.4566	39.6319	34.3822	41.6972	38.2474	14	55976477	55983147	1241	Dhrs1	dehydrogenase/reductase 1 [Source:MGI Symbol;Acc:MGI:1196314]
ENSMUSG00000002341	29.7452	26.8086	25.9202	25.4234	27.5246	27.6426	28.3533	28.6715	25.1033	8	70545735	70573523	7195	Ncan	neurocan [Source:MGI Symbol;Acc:MGI:104694]
ENSMUSG00000002342	16.3671	19.7017	17.1913	17.2628	16.6946	16.6624	16.8513	17.4525	15.2871	8	70625006	70636331	1160	Tmem161a	transmembrane protein 161A [Source:MGI Symbol;Acc:MGI:2384577]
ENSMUSG00000002343	23.5058	22.5909	21.9642	19.2135	20.4918	20.0108	23.141	22.2402	20.8203	8	70672822	70687116	1113	Armc6	armadillo repeat containing 6 [Source:MGI Symbol;Acc:MGI:1924063]
ENSMUSG00000002345	20.771	15.7785	15.2775	15.7775	21.353	22.2106	18.7292	20.2238	19.1608	8	70592149	70599969	760	Borcs8	BLOC-1 related complex subunit 8 [Source:MGI Symbol;Acc:MGI:1919618]
ENSMUSG00000002346	10.6389	9.48955	10.0662	9.52878	11.0284	9.20398	10.9286	11.1265	11.7566	8	70636990	70664955	2736	Slc25a42	solute carrier family 25, member 42 [Source:MGI Symbol;Acc:MGI:1920345]
ENSMUSG00000002365	6.98316	9.40639	7.69404	8.72949	8.01296	7.42646	7.49473	7.68352	8.43076	17	5891604	5982229	1977	Snx9	sorting nexin 9 [Source:MGI Symbol;Acc:MGI:1913866]
ENSMUSG00000002372	40.3664	38.8303	41.1349	38.5564	37.6867	38.4075	37.1466	43.1558	37.3722	17	56980294	57018764	1810	Ranbp3	RAN binding protein 3 [Source:MGI Symbol;Acc:MGI:1919060]
ENSMUSG00000002379	72.5409	75.3575	82.2511	66.0221	63.2802	81.2255	73.4714	76.7303	68.5888	17	57024767	57029141	583	Ndufa11	NADH:ubiquinone oxidoreductase subunit A11 [Source:MGI Symbol;Acc:MGI:1917125]
ENSMUSG00000002384	0.0250027	0.100842	0.184524	0.0843244	0.0760821	0.0906158	0.0615054	0.161325	0.0275286	4	122998958	123025892	2133	Bmp8b	bone morphogenetic protein 8b [Source:MGI Symbol;Acc:MGI:107335]
ENSMUSG00000002393	11.1465	10.1835	9.77157	9.69243	10.619	10.2668	9.24093	14.1722	8.95016	8	71826767	71834604	866	Nr2f6	nuclear receptor subfamily 2, group F, member 6 [Source:MGI Symbol;Acc:MGI:1352453]
ENSMUSG00000002395	32.9513	38.8962	36.543	32.2833	30.8727	33.6527	30.4376	36.716	37.4458	8	71819492	71822376	805	Use1	unconventional SNARE in the ER 1 homolog (S. cerevisiae) [Source:MGI Symbol;Acc:MGI:1914273]
ENSMUSG00000002396	4.69835	5.37513	5.19563	5.05335	4.35321	5.13021	4.50083	5.14968	5.04865	8	71823942	71832005	2360	Ocel1	occludin/ELL domain containing 1 [Source:MGI Symbol;Acc:MGI:1924340]
ENSMUSG00000002409	5.31499	4.33294	4.64585	4.39871	4.54227	5.02745	4.59001	5.18056	5.00527	7	27878894	27886719	2358	Dyrk1b	dual-specificity tyrosine phosphorylation regulated kinase 1b [Source:MGI Symbol;Acc:MGI:1330302]
ENSMUSG00000002413	48.6333	50.0746	49.567	55.2432	55.667	50.7782	54.7007	51.9031	55.0676	6	39580171	39702397	3473	Braf	Braf transforming gene [Source:MGI Symbol;Acc:MGI:88190]
ENSMUSG00000002416	12.7141	11.4431	13.6969	13.3819	12.9826	14.3803	13.1191	12.9843	13.5757	6	39569508	39580316	1250	Ndufb2	NADH:ubiquinone oxidoreductase subunit B2 [Source:MGI Symbol;Acc:MGI:1915448]
ENSMUSG00000002428	6.30305	7.14987	7.75292	8.2472	7.44108	6.36664	7.96793	6.89115	8.09644	3	20111975	20172654	3046	Hltf	helicase-like transcription factor [Source:MGI Symbol;Acc:MGI:1196437]
ENSMUSG00000002455	27.9706	29.3138	28.1304	30.4215	29.6098	29.6825	28.6299	27.7098	27.2104	2	181233661	181297453	2226	Prpf6	pre-mRNA splicing factor 6 [Source:MGI Symbol;Acc:MGI:1922946]
ENSMUSG00000002458	16.8443	16.1379	16.3824	19.6284	17.4827	18.1858	16.3817	17.0308	20.2095	2	181330212	181335770	952	Rgs19	regulator of G-protein signaling 19 [Source:MGI Symbol;Acc:MGI:1915153]
ENSMUSG00000002459	14.9344	13.0113	13.4305	11.5141	13.2719	11.7191	13.9848	12.5182	10.1838	1	4979799	5140508	1181	Rgs20	regulator of G-protein signaling 20 [Source:MGI Symbol;Acc:MGI:1929866]
ENSMUSG00000002475	50.9832	46.0921	55.6823	45.9619	47.1304	47.4112	43.7485	41.2984	49.5498	18	10642092	10706771	1203	Abhd3	abhydrolase domain containing 3 [Source:MGI Symbol;Acc:MGI:2147183]
ENSMUSG00000002477	41.0924	42.2446	39.6667	37.9612	39.2343	41.7648	33.1823	42.0766	35.9983	18	10617775	10642079	596	Snrpd1	small nuclear ribonucleoprotein D1 [Source:MGI Symbol;Acc:MGI:98344]
ENSMUSG00000002486	5.36321	4.73941	4.9662	5.75835	5.89842	5.45999	4.63245	5.21667	5.04249	5	114845821	114860388	1769	Tchp	trichoplein, keratin filament binding [Source:MGI Symbol;Acc:MGI:1925082]
ENSMUSG00000002489	65.8743	64.5332	62.4401	63.0068	62.612	58.5546	58.891	60.6327	55.7061	16	89583999	89940657	2533	Tiam1	T cell lymphoma invasion and metastasis 1 [Source:MGI Symbol;Acc:MGI:103306]
ENSMUSG00000002496	55.4114	55.1019	51.3449	53.4706	56.0978	52.8467	55.7481	58.6538	50.1064	17	24814790	24851604	2025	Tsc2	TSC complex subunit 2 [Source:MGI Symbol;Acc:MGI:102548]
ENSMUSG00000002500	0.159673	0.0536668	0.130935	0.418845	0.161959	0.321496	0.196394	0.171709	0.0586013	17	24946794	24955117	1002	Rpl3l	ribosomal protein L3-like [Source:MGI Symbol;Acc:MGI:1913461]
ENSMUSG00000002504	19.4721	18.5544	18.3955	15.4588	16.1197	18.0269	15.1849	17.0902	17.9397	17	24858260	24869301	1594	Nherf2	NHERF family PDZ scaffold protein 2 [Source:MGI Symbol;Acc:MGI:1890662]
ENSMUSG00000002524	121.653	121.794	121.314	114.756	105.29	114.589	118.855	120.559	116.903	15	75942031	75952773	989	Puf60	poly-U binding splicing factor 60 [Source:MGI Symbol;Acc:MGI:1915209]
ENSMUSG00000002546	38.2385	38.67	39.8751	37.2561	38.1452	38.564	38.5693	38.5008	38.326	2	32177396	32197933	2364	Golga2	golgin A2 [Source:MGI Symbol;Acc:MGI:2139395]
ENSMUSG00000002550	32.756	29.5706	31.5401	29.1718	29.2795	29.5552	27.5098	31.4825	30.0918	2	32145014	32150171	1042	Uck1	uridine-cytidine kinase 1 [Source:MGI Symbol;Acc:MGI:98904]
ENSMUSG00000002565	0.169904	0.171316	0.208986	0.233452	0.306375	0.228063	0.348295	0.365422	0.457277	12	40109768	40184227	2824	Scin	scinderin [Source:MGI Symbol;Acc:MGI:1306794]
ENSMUSG00000002578	5.7327	6.41323	6.56241	5.45683	6.59998	6.31893	6.27905	5.71485	6.40398	10	128466712	128505227	2548	Ikzf4	IKAROS family zinc finger 4 [Source:MGI Symbol;Acc:MGI:1343139]
ENSMUSG00000002580	17.9197	13.5335	17.3875	15.6508	14.6279	16.3873	16.5086	14.9711	16.4286	11	98328534	98329817	747	Mien1	migration and invasion enhancer 1 [Source:MGI Symbol;Acc:MGI:1913678]
ENSMUSG00000002588	0.714252	0.768201	0.878549	0.749433	0.724478	0.690298	0.702809	0.8193	0.94369	6	5168090	5193946	1120	Pon1	paraoxonase 1 [Source:MGI Symbol;Acc:MGI:103295]
ENSMUSG00000002602	36.0156	33.6168	34.4256	31.6054	32.5077	31.4533	31.7135	33.9231	30.0525	7	25456698	25488130	1694	Axl	AXL receptor tyrosine kinase [Source:MGI Symbol;Acc:MGI:1347244]
ENSMUSG00000002603	5.13045	4.65144	3.55302	3.73202	4.11065	3.33337	3.81801	5.23901	4.60444	7	25386427	25404502	1236	Tgfb1	transforming growth factor, beta 1 [Source:MGI Symbol;Acc:MGI:98725]
ENSMUSG00000002608	46.4366	42.2839	40.3682	38.8168	42.3045	45.9117	40.7169	44.7901	37.3264	7	25410531	25418513	936	Ccdc97	coiled-coil domain containing 97 [Source:MGI Symbol;Acc:MGI:1196455]
ENSMUSG00000002617	4.98237	4.15374	5.78607	9.6378	7.65113	6.62436	7.3949	3.95111	7.07932	17	23392843	23412226	1916	Zfp40	zinc finger protein 40 [Source:MGI Symbol;Acc:MGI:99185]
ENSMUSG00000002625	48.5544	52.4705	51.551	53.4949	54.5315	54.2322	55.3917	54.4931	56.7019	17	32540398	32569581	1485	Akap8l	A kinase anchor protein 8-like [Source:MGI Symbol;Acc:MGI:1860606]
ENSMUSG00000002633	0.861686	0.434424	0.806442	0.526472	0.741018	0.701532	0.460804	0.684908	0.639365	5	28661813	28672254	2847	Shh	sonic hedgehog [Source:MGI Symbol;Acc:MGI:98297]
ENSMUSG00000002635	15.064	15.1892	16.1581	17.3363	14.4831	14.576	13.6987	16.737	13.9918	7	33883924	33896086	746	Pdcd2l	programmed cell death 2-like [Source:MGI Symbol;Acc:MGI:1915329]
ENSMUSG00000002658	36.6824	35.3901	36.7916	34.2548	33.49	33.6586	35.5293	33.3016	36.8658	17	57310405	57318288	1717	Gtf2f1	general transcription factor IIF, polypeptide 1 [Source:MGI Symbol;Acc:MGI:1923848]
ENSMUSG00000002660	40.0169	41.7147	43.6705	36.1926	32.5787	42.6187	40.2455	44.085	37.8482	17	57297305	57303188	708	Clpp	caseinolytic mitochondrial matrix peptidase proteolytic subunit [Source:MGI Symbol;Acc:MGI:1858213]
ENSMUSG00000002661	10.2107	10.2956	9.48736	9.00145	8.71768	10.1168	8.13167	11.4544	9.30114	17	57304339	57306322	725	Alkbh7	alkB homolog 7 [Source:MGI Symbol;Acc:MGI:1913650]
ENSMUSG00000002664	1.23764	0.226895	0.415179	0.632433	0.342369	0.815542	0	0.604968	0.495515	17	57306457	57307018	474	Pspn	persephin [Source:MGI Symbol;Acc:MGI:1201684]
ENSMUSG00000002668	0.821624	0.753139	0.780932	1.09161	0.681861	0.992586	0.505287	0.843397	0.69903	17	57372905	57385514	1427	Dennd1c	DENN domain containing 1C [Source:MGI Symbol;Acc:MGI:1918035]
ENSMUSG00000002679	20.6486	15.6496	15.2222	17.4483	14.4945	18.2546	12.8668	15.1465	17.0133	12	81620331	81641782	779	Med6	mediator complex subunit 6 [Source:MGI Symbol;Acc:MGI:1917042]
ENSMUSG00000002688	4.08777	4.54864	4.47139	4.94014	4.50169	3.49212	3.71702	3.73653	4.13103	12	50388014	50695881	3653	Prkd1	protein kinase D1 [Source:MGI Symbol;Acc:MGI:99879]
ENSMUSG00000002699	1.63804	1.74694	1.1624	2.47893	1.66149	2.24527	1.74353	1.82927	1.87289	11	33996920	34042295	1693	Lcp2	lymphocyte cytosolic protein 2 [Source:MGI Symbol;Acc:MGI:1321402]
ENSMUSG00000002718	48.2889	46.3274	52.8892	47.7801	48.512	56.2778	46.8602	45.2088	51.0952	2	166747960	166788309	1502	Cse1l	chromosome segregation 1 like [Source:MGI Symbol;Acc:MGI:1339951]
ENSMUSG00000002728	57.3856	57.4468	63.4004	58.7184	54.2338	62.5182	61.1154	54.2469	63.1072	2	145744019	145758345	775	Naa20	N(alpha)-acetyltransferase 20, NatB catalytic subunit [Source:MGI Symbol;Acc:MGI:1915127]
ENSMUSG00000002731	13.2867	13.3972	13.3459	12.8179	13.5236	12.6079	11.4792	12.5579	12.8573	2	76460242	76478359	1160	Prkra	protein kinase, interferon inducible double stranded RNA dependent activator [Source:MGI Symbol;Acc:MGI:1344375]
ENSMUSG00000002732	2.81512	2.99621	3.17411	3.60431	3.41064	2.07832	3.36634	3.86825	3.87439	2	76493388	76503460	682	Fkbp7	FK506 binding protein 7 [Source:MGI Symbol;Acc:MGI:1336879]
ENSMUSG00000002733	35.186	32.9911	31.9408	36.7099	35.2947	34.5863	30.7416	33.1609	33.9159	2	76505625	76527172	1643	Plekha3	pleckstrin homology domain-containing, family A (phosphoinositide binding specific) member 3 [Source:MGI Symbol;Acc:MGI:1932515]
ENSMUSG00000002741	54.6113	51.2887	53.2347	49.6263	52.8605	52.6715	51.8937	53.702	53.5374	11	5905693	5917780	1666	Ykt6	YKT6 v-SNARE homolog (S. cerevisiae) [Source:MGI Symbol;Acc:MGI:1927550]
ENSMUSG00000002748	45.9787	45.6115	48.2701	48.3121	49.8925	49.6436	45.3509	47.1662	49.4746	5	135216118	135274983	3373	Baz1b	bromodomain adjacent to zinc finger domain, 1B [Source:MGI Symbol;Acc:MGI:1353499]
ENSMUSG00000002763	21.6851	20.4377	19.7987	18.7376	18.5941	17.5248	20.4699	22.1978	19.8828	17	47022389	47036467	2146	Pex6	peroxisomal biogenesis factor 6 [Source:MGI Symbol;Acc:MGI:2385054]
ENSMUSG00000002767	31.431	34.3333	35.3497	35.9073	33.8735	30.5878	28.9945	35.3651	32.203	17	46957155	46961065	733	Mrpl2	mitochondrial ribosomal protein L2 [Source:MGI Symbol;Acc:MGI:1351622]
ENSMUSG00000002768	56.5365	51.6437	51.6183	46.0307	50.0299	52.7217	48.9278	51.8666	53.1835	17	46989719	46994037	732	Mea1	male enhanced antigen 1 [Source:MGI Symbol;Acc:MGI:96957]
ENSMUSG00000002769	3.07552	2.63922	3.30004	3.82533	1.85846	3.32021	2.81698	3.02588	4.53898	17	47036590	47040094	814	Gnmt	glycine N-methyltransferase [Source:MGI Symbol;Acc:MGI:1202304]
ENSMUSG00000002771	3.06704	2.45746	2.87993	2.35509	2.74985	3.0932	2.67771	2.84178	2.98492	7	45481307	45527802	3894	Grin2d	glutamate receptor, ionotropic, NMDA2D (epsilon 4) [Source:MGI Symbol;Acc:MGI:95823]
ENSMUSG00000002778	53.4872	51.7241	54.3126	44.5411	48.4364	53.2805	49.8859	49.5024	47.9276	7	45522196	45533156	1022	Kdelr1	KDEL (Lys-Asp-Glu-Leu) endoplasmic reticulum protein retention receptor 1 [Source:MGI Symbol;Acc:MGI:1915387]
ENSMUSG00000002781	7.5241	8.83085	8.51445	6.56388	6.89917	6.94453	8.77321	7.92945	7.35638	7	45546365	45566837	1771	Tmem143	transmembrane protein 143 [Source:MGI Symbol;Acc:MGI:1917459]
ENSMUSG00000002791	0	0	0.0690509	0	0	0	0	0	0	17	32295520	32319260	950	Pdxk-ps	pyridoxal (pyridoxine, vitamin B6) kinase, pseudogene [Source:MGI Symbol;Acc:MGI:1933201]
ENSMUSG00000002797	8.56214	10.206	10.6133	9.21518	9.86288	9.70226	10.2046	10.9206	9.20788	6	54959565	54969935	1607	Ggct	gamma-glutamyl cyclotransferase [Source:MGI Symbol;Acc:MGI:95700]
ENSMUSG00000002799	27.3976	28.6732	28.2381	28.2514	26.8795	31.3294	28.7598	32.7139	30.3214	12	112871439	112893396	1129	Jag2	jagged 2 [Source:MGI Symbol;Acc:MGI:1098270]
ENSMUSG00000002803	43.4757	41.6024	44.0222	41.6131	39.6022	44.2051	44.7743	43.8119	44.3374	12	112940102	112942565	1131	Btbd6	BTB domain containing 6 [Source:MGI Symbol;Acc:MGI:3026623]
ENSMUSG00000002804	5.4056	5.11818	5.75708	5.03945	5.68358	4.69869	5.51359	6.23842	4.50006	12	112897911	112905744	809	Nudt14	nudix hydrolase 14 [Source:MGI Symbol;Acc:MGI:1913424]
ENSMUSG00000002808	152.642	157.542	131.682	154.129	142.617	139.107	156.373	164.042	154.808	13	19775876	19804097	1080	Epdr1	ependymin related 1 [Source:MGI Symbol;Acc:MGI:2145369]
ENSMUSG00000002812	31.7784	30.1808	31.4016	28.7798	31.8371	33.415	31.4002	30.7756	31.3921	11	60604949	60618089	1501	Flii	flightless I actin binding protein [Source:MGI Symbol;Acc:MGI:1342286]
ENSMUSG00000002814	2.45495	1.93313	2.24317	2.47073	2.58496	2.31613	2.38686	2.36343	2.47127	11	60630884	60668191	2280	Top3a	topoisomerase (DNA) III alpha [Source:MGI Symbol;Acc:MGI:1197527]
ENSMUSG00000002820	9.59648	9.90847	9.91529	9.63762	11.0836	9.27464	9.50568	10.1548	9.41074	9	21176589	21189068	2084	Atg4d	autophagy related 4D, cysteine peptidase [Source:MGI Symbol;Acc:MGI:2444308]
ENSMUSG00000002825	16.6926	15.1914	15.2677	14.9165	16.6711	15.6157	17.1622	16.6622	15.6457	9	21323133	21331570	622	Qtrt1	queuine tRNA-ribosyltransferase catalytic subunit 1 [Source:MGI Symbol;Acc:MGI:1931441]
ENSMUSG00000002831	1.49584	3.6578	1.55347	1.64135	5.01513	3.17053	1.14577	0.866911	2.85012	17	56407591	56416803	5953	Plin4	perilipin 4 [Source:MGI Symbol;Acc:MGI:1929709]
ENSMUSG00000002833	58.9469	64.6606	58.9582	59.612	58.2011	59.3788	58.795	56.5083	55.5069	17	56386634	56407607	1225	Hdgfl2	HDGF like 2 [Source:MGI Symbol;Acc:MGI:1194492]
ENSMUSG00000002835	0.767927	0.95922	1.09965	0.502521	0.744044	0.664633	0.549801	0.751861	0.694072	17	56347439	56379289	4653	Chaf1a	chromatin assembly factor 1, subunit A [Source:MGI Symbol;Acc:MGI:1351331]
ENSMUSG00000002844	38.9784	38.251	41.0414	35.235	36.488	40.8648	38.286	42.0156	36.6695	16	38264392	38273065	1738	Adprh	ADP-ribosylarginine hydrolase [Source:MGI Symbol;Acc:MGI:1098234]
ENSMUSG00000002845	8.27172	8.2856	9.90668	8.50377	10.8189	8.67803	10.3748	9.53899	12.1032	16	38379060	38412524	979	Tmem39a	transmembrane protein 39a [Source:MGI Symbol;Acc:MGI:1915096]
ENSMUSG00000002846	13.4038	13.2764	15.7296	12.353	12.1544	12.8169	13.1657	12.8352	13.1934	16	38318709	38343025	1125	Timmdc1	translocase of inner mitochondrial membrane domain containing 1 [Source:MGI Symbol;Acc:MGI:1922139]
ENSMUSG00000002847	0.847938	0.854986	1.31746	0.852911	0.905345	0.916546	0.988049	1.39178	1.27756	16	38216479	38253507	1194	Pla1a	phospholipase A1 member A [Source:MGI Symbol;Acc:MGI:1934677]
ENSMUSG00000002870	2.76056	3.22725	3.5432	3.64315	2.63776	2.65831	3.44462	3.01168	3.12754	6	88860456	88875762	1333	Mcm2	minichromosome maintenance complex component 2 [Source:MGI Symbol;Acc:MGI:105380]
ENSMUSG00000002871	18.1135	20.0006	17.3127	18.8944	18.4933	16.1428	17.8963	19.9898	20.0741	6	88879233	88889220	898	Tpra1	transmembrane protein, adipocyte asscociated 1 [Source:MGI Symbol;Acc:MGI:1345190]
ENSMUSG00000002881	15.5978	15.5633	19.3525	15.5223	16.7016	17.7947	16.3822	14.8482	16.9346	1	52496453	52539838	1966	Nab1	Ngfi-A binding protein 1 [Source:MGI Symbol;Acc:MGI:107564]
ENSMUSG00000002885	4.17398	4.75368	4.35845	4.1185	4.32511	4.38951	3.95198	3.77819	4.09971	8	84449880	84467955	1775	Adgre5	adhesion G protein-coupled receptor E5 [Source:MGI Symbol;Acc:MGI:1347095]
ENSMUSG00000002897	2.67013	2.2094	2.31229	2.27488	2.05252	2.11191	1.8851	1.71255	2.16206	6	120440208	120464520	4453	Il17ra	interleukin 17 receptor A [Source:MGI Symbol;Acc:MGI:107399]
ENSMUSG00000002900	11.8653	13.2309	12.6957	15.5184	14.1472	12.8379	12.1653	13.4932	13.1232	12	31315233	31379643	2970	Lamb1	laminin B1 [Source:MGI Symbol;Acc:MGI:96743]
ENSMUSG00000002908	7.91296	7.32017	7.53933	6.86245	6.90512	6.49437	7.23003	7.4559	7.13583	8	71294693	71315902	2122	Kcnn1	potassium intermediate/small conductance calcium-activated channel, subfamily N, member 1 [Source:MGI Symbol;Acc:MGI:1933993]
ENSMUSG00000002910	9.05793	11.1835	7.90136	6.44226	10.7814	8.70948	7.67365	8.79647	11.0415	8	71287773	71292364	1153	Arrdc2	arrestin domain containing 2 [Source:MGI Symbol;Acc:MGI:1918057]
ENSMUSG00000002930	0.36424	0.153028	0.149342	0.136493	0.15394	0.220015	0.149335	0.130566	0.133679	6	55994482	56009674	1757	Ppp1r17	protein phosphatase 1, regulatory subunit 17 [Source:MGI Symbol;Acc:MGI:1333876]
ENSMUSG00000002944	0.276106	0.406893	0.600861	0.549166	0.473945	1.05199	0.548588	0.365438	0.420921	5	17986688	18093799	2511	Cd36	CD36 molecule [Source:MGI Symbol;Acc:MGI:107899]
ENSMUSG00000002948	31.407	34.4232	32.3444	33.4286	36.0629	32.078	33.806	33.8436	31.3236	8	4288740	4297897	1659	Map2k7	mitogen-activated protein kinase kinase 7 [Source:MGI Symbol;Acc:MGI:1346871]
ENSMUSG00000002949	44.953	41.658	42.3975	44.1318	43.9456	45.9786	42.9845	44.0171	46.0155	8	4309731	4325913	1114	Timm44	translocase of inner mitochondrial membrane 44 [Source:MGI Symbol;Acc:MGI:1343262]
ENSMUSG00000002957	139.693	131.773	138.418	133.241	132.031	146.23	149.315	156.46	136.387	7	141142086	141212924	2261	Ap2a2	adaptor-related protein complex 2, alpha 2 subunit [Source:MGI Symbol;Acc:MGI:101920]
ENSMUSG00000002963	16.7389	15.9458	16.1003	17.3956	16.5343	16.7536	16.9375	17.6344	17.8406	7	44506563	44512416	1096	Pnkp	polynucleotide kinase 3'- phosphatase [Source:MGI Symbol;Acc:MGI:1891698]
ENSMUSG00000002968	35.2482	36.2809	38.4386	35.379	34.7484	35.36	36.9933	38.9703	38.5264	7	44526189	44542136	1453	Med25	mediator complex subunit 25 [Source:MGI Symbol;Acc:MGI:1922863]
ENSMUSG00000002980	11.196	12.4986	11.8655	11.4627	10.7479	9.48001	11.0658	11.7174	11.5016	7	19490056	19504941	1066	Bcam	basal cell adhesion molecule [Source:MGI Symbol;Acc:MGI:1929940]
ENSMUSG00000002981	99.0385	101.335	101.191	92.8779	94.5604	99.3086	98.8425	98.9552	99.2514	7	19365496	19398958	1678	Clptm1	cleft lip and palate associated transmembrane protein 1 [Source:MGI Symbol;Acc:MGI:1927155]
ENSMUSG00000002983	2.7944	2.49865	2.75623	2.34128	2.88788	2.89814	2.91824	2.35301	2.69937	7	19340142	19363363	2022	Relb	avian reticuloendotheliosis viral (v-rel) oncogene related B [Source:MGI Symbol;Acc:MGI:103289]
ENSMUSG00000002984	37.695	34.8978	38.0491	31.5451	32.4909	39.5144	35.6045	36.8101	36.3385	7	19435238	19449363	1261	Tomm40	translocase of outer mitochondrial membrane 40 [Source:MGI Symbol;Acc:MGI:1858259]
ENSMUSG00000002985	1337.14	1364.03	1367.45	1346.53	1223.25	1391.91	1190.98	1239.02	1173.29	7	19430034	19433113	869	Apoe	apolipoprotein E [Source:MGI Symbol;Acc:MGI:88057]
ENSMUSG00000002992	0	0	0	0	0	0	0	0	0	7	19405504	19411866	642	Apoc2	apolipoprotein C2 [Source:MGI Symbol;Acc:MGI:88054]
ENSMUSG00000002996	13.2668	15.9992	15.9476	16.8212	18.847	15.3443	15.9932	13.8615	19.0057	12	31976253	32000534	1414	Hbp1	high mobility group box transcription factor 1 [Source:MGI Symbol;Acc:MGI:894659]
ENSMUSG00000002997	19.6441	16.1145	19.971	16.7996	15.8926	19.591	17.3203	15.017	15.5476	12	32008475	32111295	2722	Prkar2b	protein kinase, cAMP dependent regulatory, type II beta [Source:MGI Symbol;Acc:MGI:97760]
ENSMUSG00000003031	21.803	22.0769	20.1023	22.7956	23.495	22.6308	20.1919	20.5799	22.6697	6	134897364	134902476	2900	Cdkn1b	cyclin dependent kinase inhibitor 1B [Source:MGI Symbol;Acc:MGI:104565]
ENSMUSG00000003032	2.39445	3.14597	2.90061	2.44713	3.3119	4.29519	2.67737	2.731	3.15562	4	55527143	55532466	1470	Klf4	Kruppel-like transcription factor 4 (gut) [Source:MGI Symbol;Acc:MGI:1342287]
ENSMUSG00000003033	59.0228	62.4453	64.5329	61.3457	60.4953	59.3454	61.258	67.0647	55.9937	8	72993862	73011229	861	Ap1m1	adaptor-related protein complex AP-1, mu subunit 1 [Source:MGI Symbol;Acc:MGI:102776]
ENSMUSG00000003037	21.3323	19.454	22.8595	20.7267	19.7197	21.5235	19.1154	19.7313	20.2994	8	72915044	72937748	1805	Rab8a	RAB8A, member RAS oncogene family [Source:MGI Symbol;Acc:MGI:96960]
ENSMUSG00000003038	7.89396	18.8021	7.11031	9.29366	8.51135	22.377	9.25065	4.47846	9.30736	4	133692049	133695961	858	Hmgn2	high mobility group nucleosomal binding domain 2 [Source:MGI Symbol;Acc:MGI:96136]
ENSMUSG00000003039	33.5468	32.2898	31.0137	30.7227	30.1372	32.8201	30.814	32.3948	30.4247	8	72973574	72978262	2975	Fam32a	family with sequence similarity 32, member A [Source:MGI Symbol;Acc:MGI:1915172]
ENSMUSG00000003051	0.0706369	0	0	0.0794101	0	0	0.0434407	0	0	1	135181313	135186306	1510	Elf3	E74-like factor 3 [Source:MGI Symbol;Acc:MGI:1101781]
ENSMUSG00000003053	0.729182	1.24231	1.36083	1.27202	0.765125	1.06317	1.05151	0.973425	1.16274	19	39257849	39319157	2121	Cyp2c29	cytochrome P450, family 2, subfamily c, polypeptide 29 [Source:MGI Symbol;Acc:MGI:103238]
ENSMUSG00000003062	26.3397	25.9019	26.3395	26.8194	24.3218	27.3941	26.9893	24.9542	27.387	13	19541846	19579965	1309	Stard3nl	STARD3 N-terminal like [Source:MGI Symbol;Acc:MGI:1923455]
ENSMUSG00000003068	45.7958	44.6642	41.1227	39.8875	42.6299	41.4936	42.4256	45.4717	42.7703	10	79951637	79966516	1457	Stk11	serine/threonine kinase 11 [Source:MGI Symbol;Acc:MGI:1341870]
ENSMUSG00000003070	3.37854	3.65896	3.44768	3.43241	3.32537	4.35364	2.92425	3.74087	2.70033	10	80015316	80025844	2131	Efna2	ephrin A2 [Source:MGI Symbol;Acc:MGI:102707]
ENSMUSG00000003072	125.987	125.473	131.065	120.029	116.257	139.819	123.18	142.947	124.608	10	79974466	79981652	998	Atp5f1d	ATP synthase F1 subunit delta [Source:MGI Symbol;Acc:MGI:1913293]
ENSMUSG00000003099	126.598	128.781	137.404	119.699	118.11	133.296	124.984	131.519	125.463	7	16738565	16761849	856	Ppp5c	protein phosphatase 5, catalytic subunit [Source:MGI Symbol;Acc:MGI:102666]
ENSMUSG00000003119	9.49048	8.29821	9.21687	9.4112	9.39647	9.39466	9.82626	8.65215	8.93644	11	98093885	98169330	3764	Cdk12	cyclin dependent kinase 12 [Source:MGI Symbol;Acc:MGI:1098802]
ENSMUSG00000003123	3.148	3.41423	4.42528	3.9256	4.10537	4.12261	3.48151	3.98271	3.96117	7	25078952	25098135	2016	Lipe	lipase, hormone sensitive [Source:MGI Symbol;Acc:MGI:96790]
ENSMUSG00000003131	211.484	213.695	220.069	208.256	218.45	217.87	215.033	210.463	206.842	9	45874157	45923988	1304	Pafah1b2	platelet-activating factor acetylhydrolase, isoform 1b, subunit 2 [Source:MGI Symbol;Acc:MGI:108415]
ENSMUSG00000003134	5.9659	5.54284	6.70922	5.55712	6.07292	5.45693	5.50342	5.77405	6.38091	1	39410573	39517836	2503	Tbc1d8	TBC1 domain family, member 8 [Source:MGI Symbol;Acc:MGI:1927225]
ENSMUSG00000003135	14.129	12.8471	13.4051	13.5051	13.1313	14.5677	13.3206	13.8973	13.8279	1	39574073	39585970	2344	Cnot11	CCR4-NOT transcription complex, subunit 11 [Source:MGI Symbol;Acc:MGI:106580]
ENSMUSG00000003153	99.3206	85.995	97.3921	92.758	100.899	116.522	101.599	97.2213	90.7437	6	122704768	122778599	1729	Slc2a3	solute carrier family 2 (facilitated glucose transporter), member 3 [Source:MGI Symbol;Acc:MGI:95757]
ENSMUSG00000003154	10.8715	10.5965	10.4749	10.5073	10.583	10.817	10.4188	9.6451	8.5451	6	122796873	122822325	3532	Foxj2	forkhead box J2 [Source:MGI Symbol;Acc:MGI:1926805]
ENSMUSG00000003161	44.3488	46.851	45.2018	47.6724	45.8597	43.8735	41.9599	43.3267	45.3107	5	8096078	8119379	1234	Sri	sorcin [Source:MGI Symbol;Acc:MGI:98419]
ENSMUSG00000003166	32.3173	31.3334	30.6855	31.0014	31.625	31.0634	33.2816	32.5716	32.0034	16	17657346	17716426	2575	Dgcr2	DiGeorge syndrome critical region gene 2 [Source:MGI Symbol;Acc:MGI:892866]
ENSMUSG00000003184	12.4915	12.5953	10.9749	12.438	12.0497	10.779	11.9778	13.1589	13.9218	7	44647072	44652272	1046	Irf3	interferon regulatory factor 3 [Source:MGI Symbol;Acc:MGI:1859179]
ENSMUSG00000003190	0.666636	1.09992	1.56541	1.22634	1.41383	0.878561	1.41627	1.3686	1.46796	7	44640646	44648136	880	Bcl2l12	BCL2 like 12 [Source:MGI Symbol;Acc:MGI:1922986]
ENSMUSG00000003198	2.2938	3.38034	3.63531	3.96722	3.98213	2.87767	3.90643	3.65263	4.17683	17	56199093	56205928	1209	Zfp959	zinc finger protein 959 [Source:MGI Symbol;Acc:MGI:2385058]
ENSMUSG00000003199	58.1698	56.3935	56.075	50.4489	55.4377	57.1051	53.9424	59.7611	51.6521	17	56312711	56323790	1047	Mpnd	MPN domain containing [Source:MGI Symbol;Acc:MGI:1915297]
ENSMUSG00000003200	15.4855	16.3542	14.6844	14.3011	14.5161	15.5159	13.8713	15.4427	13.8716	17	56323750	56343635	2180	Sh3gl1	SH3-domain GRB2-like 1 [Source:MGI Symbol;Acc:MGI:700010]
ENSMUSG00000003206	0.184856	0.279588	0.0568443	0.103907	0.0468755	0.05583	0.284209	0.496975	0.254413	17	56259640	56264022	1154	Ebi3	Epstein-Barr virus induced gene 3 [Source:MGI Symbol;Acc:MGI:1354171]
ENSMUSG00000003208	4.41519	4.94979	3.78727	4.08188	3.5945	3.22841	3.93001	4.31069	4.60537	17	56266099	56275285	1836	Yju2	YJU2 splicing factor [Source:MGI Symbol;Acc:MGI:1920136]
ENSMUSG00000003226	22.0467	24.1186	23.4545	28.1724	26.764	22.8814	25.8432	20.0678	23.4157	10	58282742	58330178	4584	Ranbp2	RAN binding protein 2 [Source:MGI Symbol;Acc:MGI:894323]
ENSMUSG00000003227	0.0439902	0.0591412	0.0180364	0.0989078	0.0743667	0	0.0180356	0.0315375	0.0807238	10	58436611	58511476	3637	Edar	ectodysplasin-A receptor [Source:MGI Symbol;Acc:MGI:1343498]
ENSMUSG00000003228	7.25744	8.22988	6.97962	7.65034	8.34146	8.29564	6.44828	5.92524	5.70434	19	60878187	61084406	2594	Grk5	G protein-coupled receptor kinase 5 [Source:MGI Symbol;Acc:MGI:109161]
ENSMUSG00000003233	19.0169	18.0223	18.7264	16.4829	17.7431	18.5896	17.7436	17.738	16.3828	16	20335732	20352760	2939	Dvl3	dishevelled segment polarity protein 3 [Source:MGI Symbol;Acc:MGI:108100]
ENSMUSG00000003234	62.9786	60.2054	67.4443	58.5687	62.7929	60.5427	62.3652	60.7517	61.02	16	20367327	20380129	994	Abcf3	ATP-binding cassette, sub-family F member 3 [Source:MGI Symbol;Acc:MGI:1351656]
ENSMUSG00000003235	39.2395	32.7779	34.9657	30.2322	31.0981	33.2041	30.288	36.3085	31.6826	16	20317567	20328073	1529	Eif2b5	eukaryotic translation initiation factor 2B, subunit 5 epsilon [Source:MGI Symbol;Acc:MGI:2446176]
ENSMUSG00000003269	32.4085	37.5599	39.8198	35.2417	37.3534	38.3834	36.6448	39.1841	40.1185	7	45456061	45464005	1509	Cyth2	cytohesin 2 [Source:MGI Symbol;Acc:MGI:1334255]
ENSMUSG00000003271	11.2301	7.647	9.32848	8.47125	7.4953	8.39852	8.78991	9.09669	8.61775	7	45379407	45434093	1097	Sult2b1	sulfotransferase family, cytosolic, 2B, member 1 [Source:MGI Symbol;Acc:MGI:1926342]
ENSMUSG00000003273	118.661	115.345	114.141	106.569	109.473	106.95	114.054	128.394	113.914	7	45349267	45354106	800	Car11	carbonic anhydrase 11 [Source:MGI Symbol;Acc:MGI:1336193]
ENSMUSG00000003279	222.446	228.794	217.387	228.058	230.676	217.901	232.278	229.066	226.85	17	70276068	71128408	3226	Dlgap1	DLG associated protein 1 [Source:MGI Symbol;Acc:MGI:1346065]
ENSMUSG00000003282	1.00827	1.14643	1.37213	1.51936	1.39261	1.37356	1.58316	1.26883	1.72424	4	3900996	3938423	2486	Plag1	pleiomorphic adenoma gene 1 [Source:MGI Symbol;Acc:MGI:1891916]
ENSMUSG00000003283	0.612119	0.900093	0.815665	1.08956	0.776102	0.831923	0.878371	0.877681	0.982854	2	152950388	152993361	2091	Hck	hemopoietic cell kinase [Source:MGI Symbol;Acc:MGI:96052]
ENSMUSG00000003299	29.0332	31.4345	28.9853	26.9986	27.6762	31.1242	28.2907	31.1005	28.9248	9	20914034	20920135	946	Mrpl4	mitochondrial ribosomal protein L4 [Source:MGI Symbol;Acc:MGI:2137210]
ENSMUSG00000003308	21.9888	23.902	22.3499	20.5476	22.0207	22.3139	22.2434	24.2461	22.8402	9	21141026	21150657	2485	Keap1	kelch-like ECH-associated protein 1 [Source:MGI Symbol;Acc:MGI:1858732]
ENSMUSG00000003309	0.87163	0.227856	0.675043	0.50809	0.491171	0.857998	0.555894	0.729038	0.63979	9	21205571	21223633	1652	Ap1m2	adaptor protein complex AP-1, mu 2 subunit [Source:MGI Symbol;Acc:MGI:1336974]
ENSMUSG00000003316	77.9229	78.7367	77.5729	77.5983	76.9633	74.0323	78.8868	79.3227	78.2359	8	111881053	111985848	3883	Glg1	golgi apparatus protein 1 [Source:MGI Symbol;Acc:MGI:104967]
ENSMUSG00000003341	0.27396	0.147326	0.157256	0.102662	0.111153	0.176515	0.112321	0.078563	0.201091	10	80355418	80374958	2919	Atp8b3	ATPase, class I, type 8B, member 3 [Source:MGI Symbol;Acc:MGI:1914581]
ENSMUSG00000003344	41.3287	43.2635	41.3545	40.1485	41.3619	45.1394	42.707	44.0099	41.7859	10	80478451	80492328	1453	Btbd2	BTB domain containing 2 [Source:MGI Symbol;Acc:MGI:1933831]
ENSMUSG00000003345	95.394	94.044	78.9153	88.0837	78.0097	78.2822	83.6959	94.3488	90.6384	10	80458672	80476583	1329	Csnk1g2	casein kinase 1, gamma 2 [Source:MGI Symbol;Acc:MGI:1920014]
ENSMUSG00000003346	70.64	63.5226	63.3606	56.2732	59.5776	62.2928	58.1792	72.7787	61.2939	10	80419488	80426175	1025	Abhd17a	abhydrolase domain containing 17A [Source:MGI Symbol;Acc:MGI:106388]
ENSMUSG00000003348	9.83518	9.59873	8.86289	8.98728	9.01572	10.2932	8.86251	10.3503	7.18056	10	80521087	80537811	1014	Mob3a	MOB kinase activator 3A [Source:MGI Symbol;Acc:MGI:3050117]
ENSMUSG00000003352	103.807	97.9317	92.5319	99.5232	91.0786	92.6444	99.7498	109.504	95.614	15	98528721	98542410	1643	Cacnb3	calcium channel, voltage-dependent, beta 3 subunit [Source:MGI Symbol;Acc:MGI:103307]
ENSMUSG00000003354	3.20072	3.53261	5.32022	3.98725	5.3524	5.27754	5.00079	4.60482	4.71462	15	98606088	98621217	1233	Ccdc65	coiled-coil domain containing 65 [Source:MGI Symbol;Acc:MGI:2146001]
ENSMUSG00000003355	0.789555	0.108561	0.441442	0.32277	0.291221	0.346852	0.57385	0.347348	0.553202	15	98622247	98626079	1486	Fkbp11	FK506 binding protein 11 [Source:MGI Symbol;Acc:MGI:1913370]
ENSMUSG00000003360	50.8129	45.1176	48.2472	45.8015	45.6633	47.4596	48.8421	51.3484	45.1578	15	98543015	98560775	1757	Ddx23	DEAD box helicase 23 [Source:MGI Symbol;Acc:MGI:1921601]
ENSMUSG00000003363	456.478	441.337	425.069	397.426	413.326	427.272	403.406	441.441	426.802	7	27231425	27252643	994	Pld3	phospholipase D family member 3 [Source:MGI Symbol;Acc:MGI:1333782]
ENSMUSG00000003378	93.7043	93.7395	88.4363	89.7691	88.5277	86.3174	96.6926	100.003	93.0507	7	24709274	24771771	2024	Grik5	glutamate receptor, ionotropic, kainate 5 (gamma 2) [Source:MGI Symbol;Acc:MGI:95818]
ENSMUSG00000003379	0.0366032	0.0738148	0.135069	0	0.185636	0.0442195	0.135063	0.236174	0.040301	7	24596806	24601622	1457	Cd79a	CD79A antigen (immunoglobulin-associated alpha) [Source:MGI Symbol;Acc:MGI:101774]
ENSMUSG00000003380	133.878	128.328	142.323	125.746	128.534	144.25	120.936	141.094	127.397	7	24669177	24672179	678	Rabac1	Rab acceptor 1 (prenylated) [Source:MGI Symbol;Acc:MGI:1201692]
ENSMUSG00000003382	8.6857	8.0877	8.64667	8.23204	7.95303	8.39712	7.92577	7.86244	8.11193	3	87432714	87447463	4733	Etv3	ets variant 3 [Source:MGI Symbol;Acc:MGI:1350926]
ENSMUSG00000003402	45.4942	42.1326	40.1022	41.8976	39.562	44.5177	40.6891	40.5606	40.6057	9	21914102	21925518	1783	Prkcsh	protein kinase C substrate 80K-H [Source:MGI Symbol;Acc:MGI:107877]
ENSMUSG00000003410	83.1211	81.3295	85.166	85.2906	89.4401	90.7389	87.1656	82.8086	85.0959	9	21926301	21963319	2816	Elavl3	ELAV like RNA binding protein 3 [Source:MGI Symbol;Acc:MGI:109157]
ENSMUSG00000003411	27.4076	16.0629	24.5381	15.2227	23.3931	27.7744	18.9706	18.2604	18.935	4	108736260	108800521	1472	Rab3b	RAB3B, member RAS oncogene family [Source:MGI Symbol;Acc:MGI:1917158]
ENSMUSG00000003418	0.797305	1.5951	1.15194	1.22356	2.0924	1.03965	1.08963	1.32013	1.37948	2	13655832	13798875	4214	St8sia6	ST8 alpha-N-acetyl-neuraminide alpha-2,8-sialyltransferase 6 [Source:MGI Symbol;Acc:MGI:2386797]
ENSMUSG00000003420	13.8093	15.6906	14.5774	14.4818	11.7596	13.7571	12.4219	15.4598	14.9207	7	44742414	44753275	1034	Fcgrt	Fc fragment of IgG receptor and transporter [Source:MGI Symbol;Acc:MGI:103017]
ENSMUSG00000003421	42.3858	42.8084	44.2467	40.0481	40.3763	40.7622	36.3562	44.5313	40.9111	7	44711853	44727634	764	Nosip	nitric oxide synthase interacting protein [Source:MGI Symbol;Acc:MGI:1913644]
ENSMUSG00000003423	29.8904	23.08	27.381	23.522	26.8078	28.983	25.4449	26.4762	25.2022	7	44803727	44809489	678	Pih1d1	PIH1 domain containing 1 [Source:MGI Symbol;Acc:MGI:1916095]
ENSMUSG00000003429	291.858	273.648	269.71	253.985	265.154	266.846	241.922	267.457	257.074	7	44771803	44773863	529	Rps11	ribosomal protein S11 [Source:MGI Symbol;Acc:MGI:1351329]
ENSMUSG00000003435	55.8773	55.6635	57.0883	54.7423	54.8984	53.4287	57.8836	60.2444	52.926	7	28014316	28038171	2219	Supt5	suppressor of Ty 5, DSIF elongation factor subunit [Source:MGI Symbol;Acc:MGI:1202400]
ENSMUSG00000003436	0.850818	1.28683	1.04653	1.04345	0.980681	0.65409	0.808646	0.956543	0.89419	7	27992978	28001663	1379	Dll3	delta like canonical Notch ligand 3 [Source:MGI Symbol;Acc:MGI:1096877]
ENSMUSG00000003437	52.8444	52.977	54.5281	51.4776	57.4868	56.4203	52.8803	53.1003	56.2412	7	28092376	28098813	877	Paf1	Paf1, RNA polymerase II complex component [Source:MGI Symbol;Acc:MGI:1923988]
ENSMUSG00000003438	30.2689	28.7611	25.2875	27.8026	26.7009	29.2354	27.2459	26.1057	27.4799	7	28004941	28011497	702	Timm50	translocase of inner mitochondrial membrane 50 [Source:MGI Symbol;Acc:MGI:1913775]
ENSMUSG00000003444	6.45299	7.72399	7.32284	6.69283	5.78527	7.04129	5.5303	7.07373	6.41732	7	28085571	28092133	1281	Med29	mediator complex subunit 29 [Source:MGI Symbol;Acc:MGI:1914474]
ENSMUSG00000003452	8.32251	8.9372	9.37321	10.3397	11.349	9.37284	10.194	9.17269	9.80965	6	149310384	149464827	4632	Bicd1	BICD cargo adaptor 1 [Source:MGI Symbol;Acc:MGI:1101760]
ENSMUSG00000003458	31.8428	31.3222	33.7748	30.0584	30.1337	29.8271	32.2124	33.3746	31.5981	1	171893580	171910362	1848	Ncstn	nicastrin [Source:MGI Symbol;Acc:MGI:1891700]
ENSMUSG00000003464	62.1455	57.0792	63.0376	57.913	55.3074	61.3242	61.1825	62.0191	59.3037	1	171954322	171964060	1204	Pex19	peroxisomal biogenesis factor 19 [Source:MGI Symbol;Acc:MGI:1334458]
ENSMUSG00000003469	303.999	323.721	276.966	303.112	288.379	282.063	285.862	323.757	269.084	14	70694916	70706272	1598	Phyhip	phytanoyl-CoA hydroxylase interacting protein [Source:MGI Symbol;Acc:MGI:1860417]
ENSMUSG00000003476	1.8264	2.20989	2.04229	2.1279	1.61677	1.6448	1.3887	1.32129	1.49904	6	55067034	55110001	1606	Crhr2	corticotropin releasing hormone receptor 2 [Source:MGI Symbol;Acc:MGI:894312]
ENSMUSG00000003477	0.641253	1.07764	0.328649	1.50187	0.650433	0.581012	1.18308	0.804523	1.23556	6	55147611	55152028	998	Inmt	indolethylamine N-methyltransferase [Source:MGI Symbol;Acc:MGI:102963]
ENSMUSG00000003484	0.0560787	0	0	0.126088	0.0568815	0.203242	0	0.060306	0	8	72742326	72763470	951	Cyp4f18	cytochrome P450, family 4, subfamily f, polypeptide 18 [Source:MGI Symbol;Acc:MGI:1919304]
ENSMUSG00000003500	19.9659	17.5903	21.7437	18.307	20.4872	22.5578	21.1717	22.5409	18.6599	6	29200433	29216363	1607	Impdh1	inosine monophosphate dehydrogenase 1 [Source:MGI Symbol;Acc:MGI:96567]
ENSMUSG00000003505	0	0	0	0	0	0	0	0	0	7	18079347	18088934	1258	Psg18	pregnancy specific beta-1-glycoprotein 18 [Source:MGI Symbol;Acc:MGI:1347251]
ENSMUSG00000003518	66.2472	67.6579	66.2228	62.6487	62.8491	54.6385	60.7745	66.9386	64.8452	11	101861969	101877839	2625	Dusp3	dual specificity phosphatase 3 (vaccinia virus phosphatase VH1-related) [Source:MGI Symbol;Acc:MGI:1919599]
ENSMUSG00000003526	16.1432	19.9752	19.0134	18.7647	19.677	17.1835	17.3685	19.0187	20.7552	16	17878221	17908067	1555	Prodh	proline dehydrogenase [Source:MGI Symbol;Acc:MGI:97770]
ENSMUSG00000003527	13.5417	16.5537	16.2865	14.7725	13.8712	15.9555	14.4762	15.1378	14.063	16	17718573	17729212	1594	Ess2	ess-2 splicing factor [Source:MGI Symbol;Acc:MGI:107854]
ENSMUSG00000003528	30.3576	33.6645	27.8696	29.729	29.3838	29.126	27.0921	27.2841	30.6448	16	17743087	17746083	844	Slc25a1	solute carrier family 25 (mitochondrial carrier, citrate transporter), member 1 [Source:MGI Symbol;Acc:MGI:1345283]
ENSMUSG00000003531	28.4847	26.2057	31.8401	27.8152	28.1016	31.4604	30.7519	32.3647	30.3894	16	17870724	17889496	1026	Dgcr6	DiGeorge syndrome critical region gene 6 [Source:MGI Symbol;Acc:MGI:1202877]
ENSMUSG00000003534	27.4373	31.4154	26.8148	25.3229	23.7256	20.4587	25.2888	24.2987	25.4447	17	35992459	36015513	2279	Ddr1	discoidin domain receptor family, member 1 [Source:MGI Symbol;Acc:MGI:99216]
ENSMUSG00000003541	4.99829	3.28065	4.52402	3.28664	3.68282	3.87364	3.24788	4.66515	4.46489	17	36132576	36133815	1131	Ier3	immediate early response 3 [Source:MGI Symbol;Acc:MGI:104814]
ENSMUSG00000003545	4.4687	2.91071	4.39328	2.36518	6.93135	8.94503	3.61076	4.17417	2.99877	7	19036621	19043976	3269	Fosb	FBJ osteosarcoma oncogene B [Source:MGI Symbol;Acc:MGI:95575]
ENSMUSG00000003546	7.2703	7.00594	6.84849	7.3456	7.14101	7.6713	7.13117	6.06169	6.71286	17	46941550	46956948	2317	Klc4	kinesin light chain 4 [Source:MGI Symbol;Acc:MGI:1922014]
ENSMUSG00000003549	16.875	17.2307	16.2025	17.6102	16.3222	17.3757	16.7273	19.4488	19.599	7	19078703	19090449	749	Ercc1	excision repair cross-complementing rodent repair deficiency, complementation group 1 [Source:MGI Symbol;Acc:MGI:95412]
ENSMUSG00000003555	0	0.0833061	0.050812	0.0464404	0.0419011	0.0499054	0.10162	0	0.045483	19	46655604	46661611	1291	Cyp17a1	cytochrome P450, family 17, subfamily a, polypeptide 1 [Source:MGI Symbol;Acc:MGI:88586]
ENSMUSG00000003559	7.89797	10.3685	10.2437	8.87891	9.47841	8.3605	7.30976	8.53537	8.91109	19	46695897	46729538	1363	As3mt	arsenite methyltransferase [Source:MGI Symbol;Acc:MGI:1929882]
ENSMUSG00000003573	17.9042	21.3249	16.9513	20.2567	19.2447	15.6804	20.613	27.0128	20.2173	8	70735477	70747011	1396	Homer3	homer scaffolding protein 3 [Source:MGI Symbol;Acc:MGI:1347359]
ENSMUSG00000003575	58.6654	65.1648	51.5744	60.593	57.7926	51.99	55.1561	64.6785	58.554	8	70835005	70892229	3569	Crtc1	CREB regulated transcription coactivator 1 [Source:MGI Symbol;Acc:MGI:2142523]
ENSMUSG00000003581	17.9473	16.8939	18.1635	18.0694	16.9369	20.3781	20.2585	19.117	21.0111	11	4085202	4091172	938	Rnf215	ring finger protein 215 [Source:MGI Symbol;Acc:MGI:1918923]
ENSMUSG00000003585	59.1383	53.1036	57.0918	54.7715	53.6447	55.1626	56.1079	58.1614	52.8613	11	4047039	4073415	1202	Sec14l2	SEC14-like lipid binding 2 [Source:MGI Symbol;Acc:MGI:1915065]
ENSMUSG00000003604	2.52716	3.17864	3.01233	2.19668	3.25042	2.86416	2.65971	3.02584	3.58564	2	112323309	112464918	2047	Aven	apoptosis, caspase activation inhibitor [Source:MGI Symbol;Acc:MGI:1921518]
ENSMUSG00000003617	9.02886	6.6355	7.38224	7.16141	6.16772	6.0739	5.53644	6.08611	7.39053	3	20011218	20063309	2025	Cp	ceruloplasmin [Source:MGI Symbol;Acc:MGI:88476]
ENSMUSG00000003623	12.568	12.242	12.4838	13.7024	14.8405	15.1258	13.4458	11.5773	14.4903	5	9016033	9047324	2249	Crot	carnitine O-octanoyltransferase [Source:MGI Symbol;Acc:MGI:1921364]
ENSMUSG00000003644	7.11078	7.06125	6.29479	6.75246	5.84656	6.11739	5.99635	6.37233	6.73187	4	133574601	133615108	1979	Rps6ka1	ribosomal protein S6 kinase polypeptide 1 [Source:MGI Symbol;Acc:MGI:104558]
ENSMUSG00000003657	25.8587	27.4436	37.4997	23.6763	28.5546	42.0115	31.8055	19.0865	17.3911	8	110864134	110894842	1255	Calb2	calbindin 2 [Source:MGI Symbol;Acc:MGI:101914]
ENSMUSG00000003660	64.5524	65.3873	63.4145	59.7499	59.8201	63.4929	62.2639	61.8059	62.5529	2	127050306	127082371	2343	Snrnp200	small nuclear ribonucleoprotein 200 (U5) [Source:MGI Symbol;Acc:MGI:2444401]
ENSMUSG00000003662	43.0012	47.0818	38.8646	38.0431	40.4878	41.5026	41.0475	40.211	44.0517	2	127082858	127089736	1141	Ciao1	cytosolic iron-sulfur protein assembly 1 [Source:MGI Symbol;Acc:MGI:1346998]
ENSMUSG00000003665	0.132475	0.248071	0.372453	0.297858	0.230352	0.251493	0.186219	0.345978	0.437576	17	18063585	18075467	2818	Has1	hyaluronan synthase 1 [Source:MGI Symbol;Acc:MGI:106590]
ENSMUSG00000003680	4.34931	3.09767	4.92518	3.41489	3.60629	4.7122	4.67023	4.08324	3.26847	19	8751851	8763781	1545	Taf6l	TATA-box binding protein associated factor 6 like [Source:MGI Symbol;Acc:MGI:2444957]
ENSMUSG00000003721	69.6775	66.0673	69.7035	72.9716	76.2019	77.1817	69.2816	71.7803	69.4423	1	121232082	121260318	783	Insig2	insulin induced gene 2 [Source:MGI Symbol;Acc:MGI:1920249]
ENSMUSG00000003731	85.4437	82.1184	85.2505	82.6652	84.0573	83.7677	81.4181	85.3262	82.1499	4	129537773	129566560	1678	Kpna6	karyopherin subunit alpha 6 [Source:MGI Symbol;Acc:MGI:1100836]
ENSMUSG00000003746	38.5453	37.5593	38.7871	38.7488	34.2462	33.0311	40.4025	34.7712	42.4602	10	53780881	53952705	2799	Man1a	mannosidase 1, alpha [Source:MGI Symbol;Acc:MGI:104677]
ENSMUSG00000003752	3.35123	2.7091	3.26926	3.1179	2.78384	3.90895	2.55844	3.47958	2.6083	7	26906597	26928086	1846	Itpkc	inositol 1,4,5-trisphosphate 3-kinase C [Source:MGI Symbol;Acc:MGI:2442554]
ENSMUSG00000003762	7.73139	6.90472	7.76311	7.94665	7.42597	8.4633	9.7811	8.04271	8.65142	7	26932448	26957375	1689	Coq8b	coenzyme Q8B [Source:MGI Symbol;Acc:MGI:1924139]
ENSMUSG00000003778	18.6449	19.9949	21.4965	20.0787	21.1467	19.4796	20.0585	19.0452	21.3555	18	34731668	34757654	3195	Brd8	bromodomain containing 8 [Source:MGI Symbol;Acc:MGI:1925906]
ENSMUSG00000003779	0.920659	1.04152	0.690509	0.757321	1.20716	0.786698	0.883813	1.08665	0.766431	18	34757666	34766330	2375	Kif20a	kinesin family member 20A [Source:MGI Symbol;Acc:MGI:1201682]
ENSMUSG00000003808	15.6573	15.132	15.713	14.9966	16.5694	14.7498	15.3995	15.865	15.2786	8	85583618	85595886	1886	Farsa	phenylalanyl-tRNA synthetase, alpha subunit [Source:MGI Symbol;Acc:MGI:1913840]
ENSMUSG00000003809	20.6062	21.1732	19.7338	21.3454	21.1998	21.634	22.3278	22.265	21.8236	8	85613022	85620550	1086	Gcdh	glutaryl-Coenzyme A dehydrogenase [Source:MGI Symbol;Acc:MGI:104541]
ENSMUSG00000003810	62.5044	55.1067	61.5183	55.3808	58.8256	61.1407	62.1532	61.3081	60.8013	4	116163959	116321471	2058	Mast2	microtubule associated serine/threonine kinase 2 [Source:MGI Symbol;Acc:MGI:894676]
ENSMUSG00000003812	3.73233	2.92705	4.18279	3.31009	3.44925	2.90577	1.98929	2.98796	2.28299	8	85635189	85649544	1286	Dnase2a	deoxyribonuclease II alpha [Source:MGI Symbol;Acc:MGI:1329019]
ENSMUSG00000003813	32.3924	32.9752	34.6798	29.7151	31.4893	34.6245	32.8296	36.8406	32.8116	8	85560648	85567294	1029	Rad23a	RAD23 homolog A, nucleotide excision repair protein [Source:MGI Symbol;Acc:MGI:105126]
ENSMUSG00000003814	310.144	287.39	295.248	294.165	273.968	288.063	274.207	281.927	269.925	8	85568479	85573563	1175	Calr	calreticulin [Source:MGI Symbol;Acc:MGI:88252]
ENSMUSG00000003824	3.3438	4.45736	4.60094	3.56797	5.57614	3.62877	4.11279	4.57101	4.80481	8	85598740	85614850	940	Syce2	synaptonemal complex central element protein 2 [Source:MGI Symbol;Acc:MGI:1919096]
ENSMUSG00000003847	21.9429	22.0506	22.2909	26.3322	24.4996	23.3013	24.2356	21.9953	24.1494	8	108020102	108106149	5764	Nfat5	nuclear factor of activated T cells 5 [Source:MGI Symbol;Acc:MGI:1859333]
ENSMUSG00000003848	22.7885	24.8372	21.9243	24.0775	25.8003	26.1595	24.0749	26.235	24.5701	8	108139118	108151683	1128	Nob1	NIN1/RPN12 binding protein 1 homolog [Source:MGI Symbol;Acc:MGI:1914869]
ENSMUSG00000003849	2.67856	3.22021	3.21022	3.35869	2.89107	2.65511	2.82994	3.58213	3.25164	8	108114857	108129838	1553	Nqo1	NAD(P)H dehydrogenase, quinone 1 [Source:MGI Symbol;Acc:MGI:103187]
ENSMUSG00000003863	54.5948	52.9142	50.2758	52.4218	51.3294	51.2185	52.821	59.3489	51.9278	7	44988546	45016443	3501	Ppfia3	protein tyrosine phosphatase, receptor type, f polypeptide (PTPRF), interacting protein (liprin), alpha 3 [Source:MGI Symbol;Acc:MGI:1924037]
ENSMUSG00000003865	9.07104	10.389	10.105	10.5055	9.3745	9.63523	9.85195	8.94498	9.87435	7	45084268	45106043	1558	Gys1	glycogen synthase 1, muscle [Source:MGI Symbol;Acc:MGI:101805]
ENSMUSG00000003868	24.703	25.5485	25.7708	23.4887	21.6026	24.5439	23.4979	25.8203	20.8438	7	45071184	45087520	923	Ruvbl2	RuvB-like AAA ATPase 2 [Source:MGI Symbol;Acc:MGI:1342299]
ENSMUSG00000003872	33.918	39.6983	39.037	36.0463	33.5186	29.7765	39.7061	37.8821	39.9862	7	45017315	45020007	488	Lin7b	lin-7 homolog B, crumbs cell polarity complex component [Source:MGI Symbol;Acc:MGI:1330858]
ENSMUSG00000003873	35.6088	33.9932	31.7346	27.6143	28.2595	29.8738	30.9221	29.6062	27.5895	7	45111121	45116322	646	Bax	BCL2-associated X protein [Source:MGI Symbol;Acc:MGI:99702]
ENSMUSG00000003882	0.64254	0.743863	0.46835	0.695591	0.579324	0.68999	1.05374	0.563017	0.471634	15	9505874	9530262	2240	Il7r	interleukin 7 receptor [Source:MGI Symbol;Acc:MGI:96562]
ENSMUSG00000003923	27.6487	23.7959	27.6054	25.7939	25.2675	27.8116	26.4659	25.2543	26.1113	10	71061294	71074110	1382	Tfam	transcription factor A, mitochondrial [Source:MGI Symbol;Acc:MGI:107810]
ENSMUSG00000003929	9.10352	9.01656	9.14762	9.64995	9.70644	7.46895	10.117	8.49858	9.72722	17	33548316	33577852	2976	Zfp81	zinc finger protein 81 [Source:MGI Symbol;Acc:MGI:1890752]
ENSMUSG00000003934	39.5583	51.6961	44.7627	43.379	47.7893	44.1866	43.483	36.3601	39.6437	11	69444918	69451031	3183	Efnb3	ephrin B3 [Source:MGI Symbol;Acc:MGI:109196]
ENSMUSG00000003948	216.943	217.678	199.521	223.903	191.253	201.344	227.525	227.736	222.729	11	90140282	90169415	2165	Mmd	monocyte to macrophage differentiation-associated [Source:MGI Symbol;Acc:MGI:1914718]
ENSMUSG00000003949	93.3925	88.1198	103.557	74.5575	92.7442	85.6479	80.6656	79.6298	85.8947	11	90227362	90281721	2098	Hlf	hepatic leukemia factor [Source:MGI Symbol;Acc:MGI:96108]
ENSMUSG00000003955	46.8514	41.6121	41.0756	37.5417	41.2533	37.9341	38.9895	41.0569	41.1578	16	35864131	35891964	534	Fam162a	family with sequence similarity 162, member A [Source:MGI Symbol;Acc:MGI:1917436]
ENSMUSG00000003970	231.437	231.863	220.536	213.714	206.799	220.977	194.741	232.661	210.026	15	76788278	76790514	898	Rpl8	ribosomal protein L8 [Source:MGI Symbol;Acc:MGI:1350927]
ENSMUSG00000003974	8.71065	9.40033	10.4131	9.12396	9.68695	8.0931	9.12184	9.14155	10.4958	5	9535541	9775170	3049	Grm3	glutamate receptor, metabotropic 3 [Source:MGI Symbol;Acc:MGI:1351340]
ENSMUSG00000003992	45.4468	41.4127	47.0155	38.2373	44.8414	52.3601	40.6164	41.7259	42.8572	13	91608402	91851548	1291	Ssbp2	single-stranded DNA binding protein 2 [Source:MGI Symbol;Acc:MGI:1914220]
ENSMUSG00000004018	3.36968	3.85072	3.81321	4.69737	4.14708	4.88501	4.19988	4.34843	4.64999	11	26336135	26421876	1187	Fancl	Fanconi anemia, complementation group L [Source:MGI Symbol;Acc:MGI:1914280]
ENSMUSG00000004031	25.6595	27.5472	26.0233	26.836	26.8204	26.7356	27.4558	29.1563	28.5505	1	158072839	158183896	3340	Brinp2	bone morphogenic protein/retinoic acid inducible neural-specific 2 [Source:MGI Symbol;Acc:MGI:2443333]
ENSMUSG00000004032	139.034	131.607	119.854	126.869	127.223	128.466	117.707	130.444	130.004	3	107803137	107806002	827	Gstm5	glutathione S-transferase, mu 5 [Source:MGI Symbol;Acc:MGI:1309466]
ENSMUSG00000004035	28.5021	33.4716	26.7748	30.8185	26.0812	21.0377	24.2636	25.7494	26.0638	3	107833650	107839133	784	Gstm7	glutathione S-transferase, mu 7 [Source:MGI Symbol;Acc:MGI:1915562]
ENSMUSG00000004038	0.244077	0.16407	0.500369	0.182928	0.0825238	0.0982881	0.300208	0.306222	0.447891	3	107871012	107876599	1311	Gstm3	glutathione S-transferase, mu 3 [Source:MGI Symbol;Acc:MGI:106026]
ENSMUSG00000004040	32.6561	33.2781	28.1913	31.0257	31.4562	31.1637	26.0516	26.5167	27.149	11	100775924	100830366	1687	Stat3	signal transducer and activator of transcription 3 [Source:MGI Symbol;Acc:MGI:103038]
ENSMUSG00000004043	0.856985	0.509602	0.621657	0.54347	0.846965	0.557472	0.72974	0.945216	1.01614	11	100750177	100775995	2427	Stat5a	signal transducer and activator of transcription 5A [Source:MGI Symbol;Acc:MGI:103036]
ENSMUSG00000004044	7.45347	9.5368	6.4808	8.06137	7.89908	8.41443	5.6586	6.82684	8.7724	11	100847559	100861713	2074	Cavin1	caveolae associated 1 [Source:MGI Symbol;Acc:MGI:1277968]
ENSMUSG00000004054	11.4996	12.0837	11.8403	10.6037	12.0246	10.2242	11.2438	11.3243	10.314	19	5738770	5752893	1651	Map3k11	mitogen-activated protein kinase kinase kinase 11 [Source:MGI Symbol;Acc:MGI:1346880]
ENSMUSG00000004056	54.2738	49.3369	50.219	52.1805	44.4587	44.9349	47.8972	51.9426	50.4125	7	27290977	27340251	1527	Akt2	thymoma viral proto-oncogene 2 [Source:MGI Symbol;Acc:MGI:104874]
ENSMUSG00000004069	38.9929	38.7827	38.4925	39.3857	38.1917	38.7094	38.5292	39.8876	39.0885	16	4457853	4525559	1711	Dnaja3	DnaJ heat shock protein family (Hsp40) member A3 [Source:MGI Symbol;Acc:MGI:1933786]
ENSMUSG00000004070	65.6578	63.0312	62.68	61.6941	58.6458	64.7394	60.7107	67.8339	59.6839	16	4544225	4584606	1033	Hmox2	heme oxygenase 2 [Source:MGI Symbol;Acc:MGI:109373]
ENSMUSG00000004071	98.6017	97.3586	96.3467	94.244	92.5642	99.2984	95.5626	101.151	91.7153	16	4568212	4608156	2607	Cdip1	cell death inducing Trp53 target 1 [Source:MGI Symbol;Acc:MGI:1913876]
ENSMUSG00000004085	5.03592	4.25435	4.68759	4.56481	5.33811	4.52173	5.24541	4.61052	5.2949	2	72115981	72272954	2350	Map3k20	mitogen-activated protein kinase kinase kinase 20 [Source:MGI Symbol;Acc:MGI:2443258]
ENSMUSG00000004096	55.9872	59.749	56.1314	57.5809	54.2325	59.5731	51.5214	56.472	56.3188	9	14411913	14421873	782	Cwc15	CWC15 spliceosome-associated protein [Source:MGI Symbol;Acc:MGI:1913320]
ENSMUSG00000004098	0.329137	0.535279	0.352609	0.441633	0.387696	0.474583	0.326476	0.411036	0.374078	9	20681346	20726363	5023	Col5a3	collagen, type V, alpha 3 [Source:MGI Symbol;Acc:MGI:1858212]
ENSMUSG00000004099	14.3238	13.3248	14.2369	13.0292	15.2376	15.4142	13.6572	13.4271	12.9612	9	20818505	20871184	3511	Dnmt1	DNA methyltransferase 1 [Source:MGI Symbol;Acc:MGI:94912]
ENSMUSG00000004100	8.95335	9.20618	8.05288	8.51379	7.60982	7.99469	9.61951	9.55215	8.33826	9	20799471	20803474	1506	Ppan	peter pan homolog [Source:MGI Symbol;Acc:MGI:2178445]
ENSMUSG00000004105	1.29026	1.69128	1.24319	1.40216	0.872489	0.935243	1.16379	1.4569	1.56267	2	33106081	33137729	2479	Angptl2	angiopoietin-like 2 [Source:MGI Symbol;Acc:MGI:1347002]
ENSMUSG00000004110	84.7263	88.296	81.4647	89.9428	84.6006	84.4451	86.6865	91.2477	88.1732	1	154266477	154760247	5536	Cacna1e	calcium channel, voltage-dependent, R type, alpha 1E subunit [Source:MGI Symbol;Acc:MGI:106217]
ENSMUSG00000004113	30.1164	32.2538	32.7175	32.8721	32.1093	33.2882	35.3608	33.971	34.9417	2	24493899	24653164	4017	Cacna1b	calcium channel, voltage-dependent, N type, alpha 1B subunit [Source:MGI Symbol;Acc:MGI:88296]
ENSMUSG00000004127	3.1197	2.93898	3.16508	3.17437	3.74179	2.44837	3.05291	3.03652	3.18414	3	137849209	137865582	2341	Trmt10a	tRNA methyltransferase 10A [Source:MGI Symbol;Acc:MGI:1920421]
ENSMUSG00000004151	51.3671	52.8619	74.8532	51.9425	59.3986	64.1346	64.5642	48.5241	63.8202	12	38829379	38920483	2417	Etv1	ets variant 1 [Source:MGI Symbol;Acc:MGI:99254]
ENSMUSG00000004187	154.263	149.792	161.009	152.59	156.041	151.385	151.432	168.199	156.972	15	76544058	76552396	2261	Kifc2	kinesin family member C2 [Source:MGI Symbol;Acc:MGI:109187]
ENSMUSG00000004207	592.183	597.656	603.226	576.097	569.858	600.284	574.632	581.451	561.345	10	60113449	60138376	2635	Psap	prosaposin [Source:MGI Symbol;Acc:MGI:97783]
ENSMUSG00000004221	16.4941	15.8735	18.4622	16.8738	17.4366	17.3579	17.1991	17.6783	17.0909	X	73436896	73497460	2909	Ikbkg	inhibitor of kappaB kinase gamma [Source:MGI Symbol;Acc:MGI:1338074]
ENSMUSG00000004231	0.189912	0.174083	0.233597	0.2135	0.175119	0.187715	0.148646	0.167096	0.190089	19	44744484	44826310	3089	Pax2	paired box 2 [Source:MGI Symbol;Acc:MGI:97486]
ENSMUSG00000004233	3.9101	3.96756	4.26161	5.98155	5.04546	3.67732	3.89616	4.33792	5.0408	3	99048384	99146502	2155	Wars2	tryptophanyl tRNA synthetase 2 (mitochondrial) [Source:MGI Symbol;Acc:MGI:1917810]
ENSMUSG00000004263	9.78309	9.45703	9.08721	8.82449	8.57665	10.982	8.66088	9.27919	7.8482	6	124719507	124733487	1847	Atn1	atrophin 1 [Source:MGI Symbol;Acc:MGI:104725]
ENSMUSG00000004264	55.802	55.2807	56.4796	50.7159	51.2381	55.0552	54.3566	58.7724	56.4406	6	124689299	124693913	927	Phb2	prohibitin 2 [Source:MGI Symbol;Acc:MGI:102520]
ENSMUSG00000004266	2.84208	3.42761	3.08456	2.75653	2.99582	2.76023	2.81026	2.63683	3.62005	6	124697670	124715677	956	Ptpn6	protein tyrosine phosphatase, non-receptor type 6 [Source:MGI Symbol;Acc:MGI:96055]
ENSMUSG00000004267	904.666	856.166	893.243	823.85	843.113	877.197	884.061	898.562	854.898	6	124737016	124746636	1197	Eno2	enolase 2, gamma neuronal [Source:MGI Symbol;Acc:MGI:95394]
ENSMUSG00000004268	21.7375	20.779	21.8022	21.3279	20.8238	21.6956	20.9867	20.1922	20.6308	6	124681048	124689141	1369	Emg1	EMG1 N1-specific pseudouridine methyltransferase [Source:MGI Symbol;Acc:MGI:1315195]
ENSMUSG00000004270	18.0561	17.3618	19.8276	19.2984	17.0405	14.4789	16.3506	18.0664	16.6532	6	124639990	124681381	1019	Lpcat3	lysophosphatidylcholine acyltransferase 3 [Source:MGI Symbol;Acc:MGI:1315211]
ENSMUSG00000004285	121.298	107.313	118.364	95.9274	100.687	119.826	103.708	111.186	103.55	6	29467717	29470511	685	Atp6v1f	ATPase, H+ transporting, lysosomal V1 subunit F [Source:MGI Symbol;Acc:MGI:1913394]
ENSMUSG00000004296	0	0	0	0	0	0	0	0	0	11	44290890	44304860	1902	Il12b	interleukin 12b [Source:MGI Symbol;Acc:MGI:96540]
ENSMUSG00000004317	3.77255	3.59003	5.3485	4.03672	4.91767	3.84371	3.83883	3.61702	3.95349	X	7020049	7185597	3520	Clcn5	chloride channel, voltage-sensitive 5 [Source:MGI Symbol;Acc:MGI:99486]
ENSMUSG00000004319	53.9318	55.2284	53.963	57.2116	59.2514	57.7048	59.342	57.8163	57.4745	8	61363423	61436334	4436	Clcn3	chloride channel, voltage-sensitive 3 [Source:MGI Symbol;Acc:MGI:103555]
ENSMUSG00000004328	3.29928	5.46855	3.05755	3.30258	6.96808	7.75318	3.22418	2.74604	7.63838	7	16765432	16796352	2360	Hif3a	hypoxia inducible factor 3, alpha subunit [Source:MGI Symbol;Acc:MGI:1859778]
ENSMUSG00000004341	0	0	0	0	0.0595753	0	0	0.0631619	0	13	21496295	21503794	907	Gpx6	glutathione peroxidase 6 [Source:MGI Symbol;Acc:MGI:1922762]
ENSMUSG00000004344	0	0	0	0.0716304	0	0	0	0.0342598	0	13	21470599	21476901	1674	Gpx5	glutathione peroxidase 5 [Source:MGI Symbol;Acc:MGI:104886]
ENSMUSG00000004347	2.21203	2.76767	2.52225	1.86961	3.22634	3.17945	1.98594	1.71897	3.07548	6	56046789	56629472	3302	Pde1c	phosphodiesterase 1C [Source:MGI Symbol;Acc:MGI:108413]
ENSMUSG00000004356	14.3759	14.0631	14.6243	14.3942	14.2628	17.0219	15.3619	14.3224	16.7093	10	88582469	88662666	1865	Utp20	UTP20 small subunit processome component [Source:MGI Symbol;Acc:MGI:1917933]
ENSMUSG00000004359	0	0	0	0	0.0357294	0	0	0.0378804	0	10	88510634	88520877	1513	Spic	Spi-C transcription factor (Spi-1/PU.1 related) [Source:MGI Symbol;Acc:MGI:1341168]
ENSMUSG00000004360	20.4297	20.209	18.6251	20.2501	24.3519	20.7608	19.7903	18.5953	23.6403	10	29087602	29106775	3994	9330159F19Rik	RIKEN cDNA 9330159F19 gene [Source:MGI Symbol;Acc:MGI:3036239]
ENSMUSG00000004364	87.5837	94.3167	94.5278	101.904	97.0285	95.7678	101.89	89.084	94.6905	1	80242640	80318197	1584	Cul3	cullin 3 [Source:MGI Symbol;Acc:MGI:1347360]
ENSMUSG00000004366	144.163	114.111	146.937	90.5556	128.071	171.569	135.831	116.372	129.164	16	23708323	23709708	721	Sst	somatostatin [Source:MGI Symbol;Acc:MGI:98326]
ENSMUSG00000004371	0.520106	0.443747	0.196844	0.359818	0.324647	0.193332	0.295253	0.43024	0.308349	7	4775372	4785858	1332	Il11	interleukin 11 [Source:MGI Symbol;Acc:MGI:107613]
ENSMUSG00000004383	46.447	44.8832	49.1868	47.3028	42.9669	44.1043	47.8845	48.7698	47.7043	8	73541227	74080168	4137	Large1	LARGE xylosyl- and glucuronyltransferase 1 [Source:MGI Symbol;Acc:MGI:1342270]
ENSMUSG00000004393	28.6784	26.2475	31.8834	24.3663	26.9633	30.8481	28.3546	27.9341	29.1467	11	6208919	6217772	967	Ddx56	DEAD box helicase 56 [Source:MGI Symbol;Acc:MGI:1277172]
ENSMUSG00000004394	62.9341	59.9788	57.6279	58.0155	58.4919	61.1614	57.8548	58.3035	58.4105	11	6220369	6224870	1143	Tmed4	transmembrane p24 trafficking protein 4 [Source:MGI Symbol;Acc:MGI:1915070]
ENSMUSG00000004415	1.3916	1.98093	1.2586	1.05829	0.830305	1.87894	1.05718	1.27642	2.07295	5	136770613	136912063	1303	Col26a1	collagen, type XXVI, alpha 1 [Source:MGI Symbol;Acc:MGI:2155345]
ENSMUSG00000004446	7.05595	7.81296	9.47768	7.00768	8.21075	8.68102	7.02809	7.91369	6.24361	6	120868891	120893814	1232	Bid	BH3 interacting domain death agonist [Source:MGI Symbol;Acc:MGI:108093]
ENSMUSG00000004451	12.2222	10.384	10.6141	8.55586	10.5606	11.3475	10.2308	10.2228	11.2141	1	119398035	119432524	1884	Ralb	v-ral simian leukemia viral oncogene B [Source:MGI Symbol;Acc:MGI:1927244]
ENSMUSG00000004455	116.284	113.758	119.781	111.784	117.689	113.304	107.572	117.185	117.955	5	122296341	122313336	1247	Ppp1cc	protein phosphatase 1 catalytic subunit gamma [Source:MGI Symbol;Acc:MGI:104872]
ENSMUSG00000004460	30.9332	29.346	29.5232	28.1736	29.2604	28.8801	29.1667	28.641	28.794	16	22676595	22698384	1661	Dnajb11	DnaJ heat shock protein family (Hsp40) member B11 [Source:MGI Symbol;Acc:MGI:1915088]
ENSMUSG00000004462	8.10387	9.01886	10.0507	11.6809	9.61829	10.4807	9.34715	8.42546	8.73743	16	22631964	22676419	1585	Tbccd1	TBCC domain containing 1 [Source:MGI Symbol;Acc:MGI:1917823]
ENSMUSG00000004473	1.37894	1.35428	1.63005	1.32875	1.12621	1.29808	2.15862	1.57917	1.97174	7	43952111	43956326	2978	Clec11a	C-type lectin domain family 11, member a [Source:MGI Symbol;Acc:MGI:1298219]
ENSMUSG00000004500	3.76141	2.9586	3.16761	3.17582	2.69126	3.09223	3.57061	3.59178	3.19627	7	12699765	12708163	3416	Zfp324	zinc finger protein 324 [Source:MGI Symbol;Acc:MGI:2444641]
ENSMUSG00000004508	5.84217	4.9503	5.87947	5.98527	5.88639	6.51007	6.405	5.41888	5.3912	7	96730793	96958153	4116	Gab2	growth factor receptor bound protein 2-associated protein 2 [Source:MGI Symbol;Acc:MGI:1333854]
ENSMUSG00000004530	44.0356	44.3293	44.9388	39.257	40.8438	38.4139	39.7281	43.2641	45.5207	5	113980497	114046819	1486	Coro1c	coronin, actin binding protein 1C [Source:MGI Symbol;Acc:MGI:1345964]
ENSMUSG00000004535	53.272	56.3249	60.0624	62.8647	64.4179	60.0568	66.1382	56.7816	61.7953	6	52690714	52743765	1813	Tax1bp1	Tax1 (human T cell leukemia virus type I) binding protein 1 [Source:MGI Symbol;Acc:MGI:1289308]
ENSMUSG00000004540	0	0	0.0312373	0.0285498	0	0	0.0312359	0	0	7	18547862	18555532	2100	Psg17	pregnancy specific beta-1-glycoprotein 17 [Source:MGI Symbol;Acc:MGI:1347250]
ENSMUSG00000004542	0	0	0.0899223	0	0	0	0	0	0	7	18523492	18532445	1458	Psg19	pregnancy specific beta-1-glycoprotein 19 [Source:MGI Symbol;Acc:MGI:1347252]
ENSMUSG00000004552	0	0.0580714	0.0708405	0	0.0292086	0	0.0354187	0	0.0951163	1	131566044	131603243	1852	Ctse	cathepsin E [Source:MGI Symbol;Acc:MGI:107361]
ENSMUSG00000004558	930.57	818.784	839.234	836.084	819.758	876.267	832.263	803.984	811.98	14	52142728	52151615	804	Ndrg2	N-myc downstream regulated gene 2 [Source:MGI Symbol;Acc:MGI:1352498]
ENSMUSG00000004561	14.0926	11.8879	14.2753	12.84	12.6594	11.4056	13.1418	13.0748	15.5163	14	52122299	52130496	1157	Mettl17	methyltransferase like 17 [Source:MGI Symbol;Acc:MGI:1098577]
ENSMUSG00000004562	9.20592	11.4163	10.3799	9.87348	10.4915	9.77922	10.3469	10.924	10.4854	14	52222176	52243708	2016	Arhgef40	Rho guanine nucleotide exchange factor 40 [Source:MGI Symbol;Acc:MGI:2685515]
ENSMUSG00000004565	32.8948	31.2774	34.2065	29.6915	34.4618	33.1738	34.7914	33.4604	31.6688	8	3565384	3594267	1677	Pnpla6	patatin-like phospholipase domain containing 6 [Source:MGI Symbol;Acc:MGI:1354723]
ENSMUSG00000004567	39.8282	40.7532	40.8526	35.8607	36.5378	41.8753	39.5133	32.7929	36.6679	8	3550457	3565232	1177	Mcoln1	mucolipin 1 [Source:MGI Symbol;Acc:MGI:1890498]
ENSMUSG00000004568	20.9369	19.8252	18.7748	18.5099	20.768	20.7169	20.9333	19.6734	20.5494	8	3403415	3506601	2886	Arhgef18	Rho/Rac guanine nucleotide exchange factor 18 [Source:MGI Symbol;Acc:MGI:2142567]
ENSMUSG00000004591	10.4313	11.5396	12.236	11.8563	13.8506	11.1831	11.1308	10.4004	12.9049	3	142496663	142587765	2315	Pkn2	protein kinase N2 [Source:MGI Symbol;Acc:MGI:109211]
ENSMUSG00000004609	5.33551	6.5781	6.29434	5.56196	5.60869	5.09797	5.7273	6.15499	7.31645	7	43173640	43193852	2198	Cd33	CD33 molecule [Source:MGI Symbol;Acc:MGI:99440]
ENSMUSG00000004610	4.4362	3.88963	4.86353	5.7461	5.96701	5.35928	4.50747	4.04464	4.45963	7	43093507	43107224	553	Etfb	electron transferring flavoprotein, beta polypeptide [Source:MGI Symbol;Acc:MGI:106098]
ENSMUSG00000004612	0.0764052	0	0	0	0	0	0.0939763	0	0	7	43086497	43087673	697	Nkg7	natural killer cell group 7 sequence [Source:MGI Symbol;Acc:MGI:1931250]
ENSMUSG00000004626	30.5604	32.9627	35.6246	34.5806	36.4681	35.2302	35.4592	29.8569	38.5592	8	3680955	3693644	801	Stxbp2	syntaxin binding protein 2 [Source:MGI Symbol;Acc:MGI:107370]
ENSMUSG00000004630	0.267658	0.404824	0.164613	0.300901	0.27149	0.161676	0.082303	0.359793	0.221023	8	3673371	3675545	797	Pcp2	Purkinje cell protein 2 (L7) [Source:MGI Symbol;Acc:MGI:97508]
ENSMUSG00000004631	10.873	11.3861	10.8987	10.5266	11.7375	11.4808	10.1419	10.3701	10.8328	6	4674350	4747207	1907	Sgce	sarcoglycan, epsilon [Source:MGI Symbol;Acc:MGI:1329042]
ENSMUSG00000004633	19.6352	25.2206	24.7587	20.8538	23.169	19.9661	17.84	13.3695	19.2831	6	54016539	54278795	1081	Chn2	chimerin 2 [Source:MGI Symbol;Acc:MGI:1917243]
ENSMUSG00000004637	10.2763	10.5949	13.1278	8.95233	10.4904	10.8577	10.5262	10.5179	10.1866	8	115166395	116079447	1613	Wwox	WW domain-containing oxidoreductase [Source:MGI Symbol;Acc:MGI:1931237]
ENSMUSG00000004642	18.6163	17.9802	18.4813	15.9167	18.6316	20.4952	17.8712	16.6016	19.2698	5	33792296	33809918	1291	Slbp	stem-loop binding protein [Source:MGI Symbol;Acc:MGI:108402]
ENSMUSG00000004651	0	0.0362848	0	0	0.0182505	0	0.0442615	0	0	7	87073979	87142720	2963	Tyr	tyrosinase [Source:MGI Symbol;Acc:MGI:98880]
ENSMUSG00000004654	0	0	0	0.0330511	0	0	0	0	0	6	55353280	55365515	1814	Ghrhr	growth hormone releasing hormone receptor [Source:MGI Symbol;Acc:MGI:95710]
ENSMUSG00000004655	0.142107	1.16678	0.349591	1.89426	0.473609	0.0735757	0.149818	0.371133	1.1176	6	55313417	55325540	2627	Aqp1	aquaporin 1 [Source:MGI Symbol;Acc:MGI:103201]
ENSMUSG00000004661	2.63554	2.52717	2.63792	2.26573	2.83052	2.02898	2.22465	2.55634	2.41815	9	57697636	57744076	2063	Arid3b	AT-rich interaction domain 3B [Source:MGI Symbol;Acc:MGI:1930768]
ENSMUSG00000004665	4.0006	4.12914	2.67353	3.11637	3.03542	3.12054	3.09961	3.21816	2.73996	10	79824418	79831896	1693	Cnn2	calponin 2 [Source:MGI Symbol;Acc:MGI:105093]
ENSMUSG00000004667	27.7353	31.6172	30.1165	28.6357	25.6698	29.6288	27.129	29.2065	25.2363	10	79871783	79875629	1296	Polr2e	polymerase (RNA) II (DNA directed) polypeptide E [Source:MGI Symbol;Acc:MGI:1913670]
ENSMUSG00000004668	0.00782092	0.00788592	0.00961993	0.0175846	0.0158658	0	0	0.0168209	0.017222	11	9141942	9634259	6818	Abca13	ATP-binding cassette, sub-family A member 13 [Source:MGI Symbol;Acc:MGI:2388707]
ENSMUSG00000004677	5.32869	5.6313	5.76214	5.99052	5.85044	5.12876	5.62684	6.31286	6.82604	8	71725358	71813357	7285	Myo9b	myosin IXb [Source:MGI Symbol;Acc:MGI:106624]
ENSMUSG00000004698	20.4027	18.862	21.3044	17.0146	16.8735	20.2347	20.9625	18.9416	19.9499	12	34097579	34967094	3269	Hdac9	histone deacetylase 9 [Source:MGI Symbol;Acc:MGI:1931221]
ENSMUSG00000004707	0.0493576	0.223955	0.0910666	0.13872	0.0750963	0.119256	0.151771	0.0530782	0.190203	1	171416192	171434978	2160	Ly9	lymphocyte antigen 9 [Source:MGI Symbol;Acc:MGI:96885]
ENSMUSG00000004709	0.110097	0.133214	0.0541687	0.0495084	0	0.0266011	0.0812496	0.0236792	0.0727314	1	171386761	171437314	2422	Cd244a	CD244 molecule A [Source:MGI Symbol;Acc:MGI:109294]
ENSMUSG00000004730	3.82121	5.29365	4.00538	3.69814	3.37036	3.81348	3.26956	3.75193	4.49992	17	57665691	57790527	1604	Adgre1	adhesion G protein-coupled receptor E1 [Source:MGI Symbol;Acc:MGI:106912]
ENSMUSG00000004748	80.0255	67.4095	75.2472	74.4332	72.3831	97.9501	77.9081	82.2177	72.254	11	4041480	4045445	910	Mtfp1	mitochondrial fission process 1 [Source:MGI Symbol;Acc:MGI:1916686]
ENSMUSG00000004768	14.4801	13.6981	16.0044	14.1631	14.9202	15.0535	13.2941	13.5727	13.77	1	33758968	33781645	2324	Rab23	RAB23, member RAS oncogene family [Source:MGI Symbol;Acc:MGI:99833]
ENSMUSG00000004771	149.58	142.31	153.87	158.429	149.58	166.254	161.306	143.831	153.613	9	64622581	64645040	758	Rab11a	RAB11A, member RAS oncogene family [Source:MGI Symbol;Acc:MGI:1858202]
ENSMUSG00000004788	34.1543	32.7321	32.0669	31.1398	28.6681	31.3433	30.0614	31.2701	31.5327	12	85266255	85273402	851	Eif2b2	eukaryotic translation initiation factor 2B, subunit 2 beta [Source:MGI Symbol;Acc:MGI:2145118]
ENSMUSG00000004789	98.137	93.4714	96.4979	97.27	90.2269	96.3681	94.0624	98.8917	96.9422	12	85157607	85181619	1294	Dlst	dihydrolipoamide S-succinyltransferase [Source:MGI Symbol;Acc:MGI:1926170]
ENSMUSG00000004791	2.71628	3.51036	2.30582	2.88161	3.0656	3.00417	3.34095	3.74386	3.32766	12	85213409	85224564	1394	Pgf	placental growth factor [Source:MGI Symbol;Acc:MGI:105095]
ENSMUSG00000004798	43.8395	41.9284	41.5551	40.3864	44.6186	41.4752	40.1247	37.1157	44.8519	11	61666475	61745899	3214	Ulk2	unc-51 like kinase 2 [Source:MGI Symbol;Acc:MGI:1352758]
ENSMUSG00000004814	0.172406	0.115892	0.282751	0.258425	0.0582913	0.138853	0.14137	0.370804	0.253097	5	135598791	135601903	928	Ccl24	C-C motif chemokine ligand 24 [Source:MGI Symbol;Acc:MGI:1928953]
ENSMUSG00000004815	6.7707	6.96725	7.52955	6.51681	5.91118	7.22712	7.09192	7.21459	7.74403	5	108794559	108817538	3449	Dgkq	diacylglycerol kinase, theta [Source:MGI Symbol;Acc:MGI:102918]
ENSMUSG00000004821	0	0	0	0	0	0	0	0	0	5	108925101	108943229	763	Tmed11	transmembrane p24 trafficking protein 11 [Source:MGI Symbol;Acc:MGI:1914616]
ENSMUSG00000004837	3.71401	3.62785	3.35487	2.80528	4.17921	4.69713	3.28334	3.61954	3.70585	11	61544091	61563610	919	Grap	GRB2-related adaptor protein [Source:MGI Symbol;Acc:MGI:1918770]
ENSMUSG00000004842	0.212898	0	0	0	0.0719818	0	0	0	0.0390675	16	65317397	65331891	1503	Pou1f1	POU domain, class 1, transcription factor 1 [Source:MGI Symbol;Acc:MGI:97588]
ENSMUSG00000004843	32.5564	30.2835	32.7809	30.5278	31.6679	31.4072	33.6556	29.9361	30.1271	16	65336014	65359612	1797	Chmp2b	charged multivesicular body protein 2B [Source:MGI Symbol;Acc:MGI:1916192]
ENSMUSG00000004846	12.7582	12.8642	12.5035	11.2953	12.0741	13.4551	12.2131	11.5969	13.1387	5	137015873	137025502	1809	Plod3	procollagen-lysine, 2-oxoglutarate 5-dioxygenase 3 [Source:MGI Symbol;Acc:MGI:1347008]
ENSMUSG00000004849	329.907	285.892	315.703	300.083	264.391	332.378	325.774	314.171	293.289	5	137063847	137074989	773	Ap1s1	adaptor protein complex AP-1, sigma 1 [Source:MGI Symbol;Acc:MGI:1098244]
ENSMUSG00000004864	0.491529	0.495614	0.403062	0.460481	0.498565	0.544321	0.251903	0.26429	0.450987	17	28988271	28999207	1302	Mapk13	mitogen-activated protein kinase 13 [Source:MGI Symbol;Acc:MGI:1346864]
ENSMUSG00000004865	29.0351	27.0793	30.2865	29.9467	29.727	29.7789	30.2181	30.9016	31.2486	17	28806622	28841683	1957	Srpk1	serine/arginine-rich protein specific kinase 1 [Source:MGI Symbol;Acc:MGI:106908]
ENSMUSG00000004872	0	0	0.019271	0	0	0	0	0	0	1	78077904	78173771	3404	Pax3	paired box 3 [Source:MGI Symbol;Acc:MGI:97487]
ENSMUSG00000004880	12.3845	14.8374	14.6711	14.3336	16.0383	14.851	14.0522	12.1386	16.0507	1	181642900	181670611	1167	Lbr	lamin B receptor [Source:MGI Symbol;Acc:MGI:2138281]
ENSMUSG00000004885	1.9454	1.28517	1.40273	1.88537	1.22478	0.486248	0.8251	1.00995	1.40333	3	87855973	87860683	794	Crabp2	cellular retinoic acid binding protein II [Source:MGI Symbol;Acc:MGI:88491]
ENSMUSG00000004891	2.18579	2.14374	2.43882	2.3767	2.09593	1.7604	2.08613	1.95237	1.70961	3	87878385	87887758	4465	Nes	nestin [Source:MGI Symbol;Acc:MGI:101784]
ENSMUSG00000004892	133.664	140.402	130.736	139.74	124.03	120.802	137.548	144.666	137.024	3	87894838	87907537	1424	Bcan	brevican [Source:MGI Symbol;Acc:MGI:1096385]
ENSMUSG00000004894	10.3642	16.7864	14.254	11.7432	13.7409	9.16876	11.8443	11.2771	15.3198	3	87929057	87934890	1307	Hapln2	hyaluronan and proteoglycan link protein 2 [Source:MGI Symbol;Acc:MGI:2137300]
ENSMUSG00000004895	21.6728	22.0579	20.4389	19.1946	19.4832	19.6445	21.1256	20.1917	20.0857	3	87766210	87792915	2099	Prcc	papillary renal cell carcinoma (translocation-associated) [Source:MGI Symbol;Acc:MGI:2137738]
ENSMUSG00000004896	10.4673	10.2377	11.491	11.1496	13.0325	10.8433	12.1342	12.2131	14.2907	3	87829908	87838024	2038	Mettl25b	methyltransferase like 25B [Source:MGI Symbol;Acc:MGI:2387197]
ENSMUSG00000004897	132.06	136.615	135.293	133.599	133.849	139.544	130.213	137.151	135.715	3	87813628	87823439	1072	Hdgf	heparin binding growth factor [Source:MGI Symbol;Acc:MGI:1194494]
ENSMUSG00000004902	25.6189	22.5395	26.8435	23.4359	24.4854	28.9268	28.7645	26.0795	24.3354	6	120750539	120771297	1911	Slc25a18	solute carrier family 25 (mitochondrial carrier), member 18 [Source:MGI Symbol;Acc:MGI:1919053]
ENSMUSG00000004929	25.1267	26.0425	25.1085	21.5469	23.3131	25.2252	23.4783	24.7166	24.0193	10	80905869	80918393	1368	Thop1	thimet oligopeptidase 1 [Source:MGI Symbol;Acc:MGI:1354165]
ENSMUSG00000004931	12.7945	12.4667	13.4677	12.2399	13.1024	13.4503	13.1645	11.9729	10.4975	10	81102794	81109080	866	Apba3	amyloid beta precursor protein binding family A member 3 [Source:MGI Symbol;Acc:MGI:1888527]
ENSMUSG00000004933	64.0576	71.7701	64.0702	65.3369	65.2206	64.9037	69.5089	74.8169	69.3946	10	81088769	81099199	1759	Matk	megakaryocyte-associated tyrosine kinase [Source:MGI Symbol;Acc:MGI:99259]
ENSMUSG00000004934	17.4555	16.6282	17.3189	15.1242	16.825	15.9613	16.2506	17.112	16.936	10	80989100	81003757	1106	Pias4	protein inhibitor of activated STAT 4 [Source:MGI Symbol;Acc:MGI:2136940]
ENSMUSG00000004936	285.491	294.697	275.674	289.737	275.592	295.035	272.27	316.461	262.303	9	64093052	64160913	1141	Map2k1	mitogen-activated protein kinase kinase 1 [Source:MGI Symbol;Acc:MGI:1346866]
ENSMUSG00000004937	76.0958	73.4138	76.4006	74.6813	80.3204	75.7486	82.3715	82.2013	71.2509	10	80879909	80896015	1087	Sgta	small glutamine-rich tetratricopeptide repeat (TPR)-containing, alpha [Source:MGI Symbol;Acc:MGI:1098703]
ENSMUSG00000004939	0.115061	0.0580087	0.141528	0.032338	0.145885	0.104252	0.0353805	0.0928009	0	10	81034004	81037885	1854	Nmrk2	nicotinamide riboside kinase 2 [Source:MGI Symbol;Acc:MGI:1916814]
ENSMUSG00000004945	48.0605	42.4499	46.0732	44.1548	43.0209	51.2391	40.2062	46.2181	46.4912	17	5461145	5490534	850	Tmem242	transmembrane protein 242 [Source:MGI Symbol;Acc:MGI:1917794]
ENSMUSG00000004947	3.25722	2.7941	2.9899	3.57979	3.37781	3.37703	2.66089	4.05169	2.94395	5	136023654	136061726	2194	Dtx2	deltex 2, E3 ubiquitin ligase [Source:MGI Symbol;Acc:MGI:1921448]
ENSMUSG00000004948	0	0	0	0	0	0	0	0	0	5	136008953	136017478	1028	Zp3	zona pellucida glycoprotein 3 [Source:MGI Symbol;Acc:MGI:99215]
ENSMUSG00000004951	2.9079	2.87343	2.50375	3.07292	3.83439	3.30219	2.57518	1.50101	2.3052	5	135916773	135918417	916	Hspb1	heat shock protein 1 [Source:MGI Symbol;Acc:MGI:96240]
ENSMUSG00000004952	1.62415	1.61081	1.834	1.67621	1.6204	1.47962	1.40819	1.77522	1.58302	5	136112770	136140714	2002	Rasa4	RAS p21 protein activator 4 [Source:MGI Symbol;Acc:MGI:1858600]
ENSMUSG00000004961	141.413	127.402	139.928	120.326	136.425	148.84	133.241	134.947	131.573	7	4542764	4550540	863	Syt5	synaptotagmin V [Source:MGI Symbol;Acc:MGI:1926368]
ENSMUSG00000004980	308.632	326.983	328.792	349.607	346.35	334.981	329.178	313.817	338.418	6	51437912	51446874	1474	Hnrnpa2b1	heterogeneous nuclear ribonucleoprotein A2/B1 [Source:MGI Symbol;Acc:MGI:104819]
ENSMUSG00000004988	0.297938	0.525724	0.916178	0.92109	1.43546	0.539898	0.824524	0.720892	0.574063	6	117910520	117914653	715	Fxyd4	FXYD domain-containing ion transport regulator 4 [Source:MGI Symbol;Acc:MGI:1889005]
ENSMUSG00000004994	10.3032	7.58974	8.33933	8.82215	9.0428	10.1898	12.6726	9.93165	8.40515	8	84984424	84997009	999	Yju2b	YJU2 splicing factor homolog B [Source:MGI Symbol;Acc:MGI:1914986]
ENSMUSG00000004996	6.08594	8.7275	9.09393	7.3993	7.86494	7.24336	7.70733	8.09604	8.83507	8	84976535	84983955	1183	Mri1	methylthioribose-1-phosphate isomerase 1 [Source:MGI Symbol;Acc:MGI:1915123]
ENSMUSG00000005034	155.153	138.695	155.031	134.41	149.893	169.757	144.848	132.245	134.711	3	146435329	146518745	2732	Prkacb	protein kinase, cAMP dependent, catalytic, beta [Source:MGI Symbol;Acc:MGI:97594]
ENSMUSG00000005043	1.115	1.46367	1.55262	1.44269	1.15231	1.90615	2.22533	1.56103	1.52877	11	119234251	119246362	2534	Sgsh	N-sulfoglucosamine sulfohydrolase (sulfamidase) [Source:MGI Symbol;Acc:MGI:1350341]
ENSMUSG00000005045	40.5583	35.3014	42.4745	35.4933	38.051	43.9943	42.4251	39.4776	39.917	4	152423108	152474651	6901	Chd5	chromodomain helicase DNA binding protein 5 [Source:MGI Symbol;Acc:MGI:3036258]
ENSMUSG00000005054	21.58	24.4347	20.3431	18.7917	20.1845	21.2623	18.8193	19.973	17.5279	10	78261503	78263456	603	Cstb	cystatin B [Source:MGI Symbol;Acc:MGI:109514]
ENSMUSG00000005057	2.3548	2.05059	2.83063	2.46677	2.57851	3.36201	2.7976	2.50353	2.56323	5	136247001	136275410	1993	Sh2b2	SH2B adaptor protein 2 [Source:MGI Symbol;Acc:MGI:1345171]
ENSMUSG00000005069	20.6959	22.0018	19.394	20.1463	20.5796	23.586	20.8646	21.3812	21.4695	6	124373775	124392026	2229	Pex5	peroxisomal biogenesis factor 5 [Source:MGI Symbol;Acc:MGI:1098808]
ENSMUSG00000005078	47.4118	43.3893	45.6494	41.1231	44.7884	48.1242	45.065	41.1196	45.5541	12	72132363	72148235	901	Jkamp	JNK1/MAPK8-associated membrane protein [Source:MGI Symbol;Acc:MGI:1915057]
ENSMUSG00000005087	2.38681	1.34772	1.97288	0.901573	1.64627	3.48321	2.3016	1.12936	1.17731	2	102641486	102732010	2793	Cd44	CD44 antigen [Source:MGI Symbol;Acc:MGI:88338]
ENSMUSG00000005089	1989.15	1976.82	2013.72	2067.35	1910.51	1953.62	2171.71	1933.89	2092.49	2	102489004	102621129	1720	Slc1a2	solute carrier family 1 (glial high affinity glutamate transporter), member 2 [Source:MGI Symbol;Acc:MGI:101931]
ENSMUSG00000005102	7.95812	7.64903	9.03165	8.83389	8.58018	8.24801	8.52072	8.54262	8.33658	2	118219099	118305715	3725	Eif2ak4	eukaryotic translation initiation factor 2 alpha kinase 4 [Source:MGI Symbol;Acc:MGI:1353427]
ENSMUSG00000005103	154.978	146.86	154.481	147.658	134.605	147.358	151.988	153.033	145.897	5	38684156	38720564	1372	Wdr1	WD repeat domain 1 [Source:MGI Symbol;Acc:MGI:1337100]
ENSMUSG00000005107	2.43134	2.23837	1.88538	2.46592	1.90322	1.40477	1.82029	2.04622	2.26959	5	38506616	38660486	2018	Slc2a9	solute carrier family 2 (facilitated glucose transporter), member 9 [Source:MGI Symbol;Acc:MGI:2152844]
ENSMUSG00000005124	0.436627	0.440256	0.690509	0.490857	0.53778	0.414448	0.23016	0.670772	0.274706	15	66763169	66795050	1709	Ccn4	cellular communication network factor 4 [Source:MGI Symbol;Acc:MGI:1197008]
ENSMUSG00000005125	75.5085	99.0243	90.1175	90.7532	102.578	92.9854	80.8711	73.1758	83.1941	15	66801167	66841489	1022	Ndrg1	N-myc downstream regulated gene 1 [Source:MGI Symbol;Acc:MGI:1341799]
ENSMUSG00000005131	0.420229	0.346681	0.281941	0.0858949	0.271247	0.184607	0.375905	0.287576	0.21031	9	53313625	53345702	1395	4930550C14Rik	RIKEN cDNA 4930550C14 gene [Source:MGI Symbol;Acc:MGI:1922561]
ENSMUSG00000005142	18.2557	18.5301	16.8262	17.5404	16.8628	18.4962	16.8255	15.7839	16.7767	8	85809899	85824911	2191	Man2b1	mannosidase 2, alpha B1 [Source:MGI Symbol;Acc:MGI:107286]
ENSMUSG00000005148	4.33249	2.77365	5.4771	2.39664	4.42939	4.52781	4.25038	3.32791	2.95296	14	99536127	99552472	3102	Klf5	Kruppel-like transcription factor 5 [Source:MGI Symbol;Acc:MGI:1338056]
ENSMUSG00000005150	14.6756	15.5713	17.4614	15.0965	16.8802	17.9031	17.6966	17.7932	17.1086	8	85801664	85807935	1111	Wdr83	WD repeat domain containing 83 [Source:MGI Symbol;Acc:MGI:1915086]
ENSMUSG00000005161	162.24	154.004	163.506	139.385	149.602	168.055	155.955	162.285	150.637	8	85696216	85701463	1138	Prdx2	peroxiredoxin 2 [Source:MGI Symbol;Acc:MGI:109486]
ENSMUSG00000005198	32.1931	32.6786	31.3178	31.2097	33.1551	34.788	33.1586	33.3081	29.1552	11	69624823	69649463	3453	Polr2a	polymerase (RNA) II (DNA directed) polypeptide A [Source:MGI Symbol;Acc:MGI:98086]
ENSMUSG00000005202	0.0533842	0.0538279	0.196992	0.0600146	0.0541485	0.0644923	0	0	0	11	69505630	69508731	998	Shbg	sex hormone binding globulin [Source:MGI Symbol;Acc:MGI:98295]
ENSMUSG00000005204	75.2115	76.5956	78.5593	80.0201	70.3445	75.1441	78.5559	80.3029	80.7971	11	69563941	69572910	992	Senp3	SUMO/sentrin specific peptidase 3 [Source:MGI Symbol;Acc:MGI:2158736]
ENSMUSG00000005220	0.21034	0.443458	0.352806	0.214968	0.368516	0.184806	0.141116	0.102816	0.23159	5	72457368	72661816	2789	Corin	corin, serine peptidase [Source:MGI Symbol;Acc:MGI:1349451]
ENSMUSG00000005225	5.23485	4.61387	5.35309	5.1861	5.77645	4.98719	4.89404	5.29517	5.38036	6	54572096	54622824	4288	Plekha8	pleckstrin homology domain containing, family A (phosphoinositide binding specific) member 8 [Source:MGI Symbol;Acc:MGI:2681164]
ENSMUSG00000005232	0	0	0	0	0	0.0551608	0	0	0	2	69041417	69058185	1167	G6pc2	glucose-6-phosphatase, catalytic, 2 [Source:MGI Symbol;Acc:MGI:1277193]
ENSMUSG00000005233	0.259139	0.627103	0.382497	0.291325	0.525698	0.500897	0.446228	0.390143	0.741827	2	69024239	69036538	1029	Spc25	SPC25, NDC80 kinetochore complex component, homolog (S. cerevisiae) [Source:MGI Symbol;Acc:MGI:1913692]
ENSMUSG00000005237	0.963085	0.869935	0.765067	0.868417	0.834412	0.799894	1.07352	0.647302	0.817376	11	69311635	69439936	5315	Dnah2	dynein, axonemal, heavy chain 2 [Source:MGI Symbol;Acc:MGI:107731]
ENSMUSG00000005251	0.47524	0.389342	0.219209	0.484178	0.376597	0.215298	0.182666	0.351357	0.327031	16	97543133	97564987	3591	Ripk4	receptor-interacting serine-threonine kinase 4 [Source:MGI Symbol;Acc:MGI:1919638]
ENSMUSG00000005262	83.7648	85.2095	86.528	86.6582	87.3965	85.4669	87.2968	79.9475	85.3744	16	18630529	18654011	933	Ufd1	ubiquitin recognition factor in ER-associated degradation 1 [Source:MGI Symbol;Acc:MGI:109353]
ENSMUSG00000005267	5.54242	5.60859	5.59118	6.94801	5.98577	5.82861	5.93425	5.83158	6.49745	11	62591182	62622731	2675	Zfp287	zinc finger protein 287 [Source:MGI Symbol;Acc:MGI:2176561]
ENSMUSG00000005268	1.35821	3.76611	2.00998	4.22283	1.70054	2.51251	1.95768	2.03113	3.87874	15	10177324	10349266	2512	Prlr	prolactin receptor [Source:MGI Symbol;Acc:MGI:97763]
ENSMUSG00000005299	46.9231	43.9554	46.6077	42.9949	40.9674	44.1303	43.5648	44.4918	44.3861	5	33897017	33940161	2113	Letm1	leucine zipper-EF-hand containing transmembrane protein 1 [Source:MGI Symbol;Acc:MGI:1932557]
ENSMUSG00000005312	96.0586	99.0588	97.636	89.2106	96.3377	96.6825	95.7766	96.5452	96.3935	13	58323970	58363467	2368	Ubqln1	ubiquilin 1 [Source:MGI Symbol;Acc:MGI:1860276]
ENSMUSG00000005320	0.294036	0.25942	0.135627	0.289237	0.149123	0.177609	0.271243	0.197626	0.121403	13	55300453	55316572	1450	Fgfr4	fibroblast growth factor receptor 4 [Source:MGI Symbol;Acc:MGI:95525]
ENSMUSG00000005338	216.643	205.792	198.292	199.89	195.525	210.126	214.641	235.21	206.587	1	173160825	173195261	2409	Cadm3	cell adhesion molecule 3 [Source:MGI Symbol;Acc:MGI:2137858]
ENSMUSG00000005339	0	0	0	0	0	0	0	0	0	1	173048851	173054781	912	Fcer1a	Fc receptor, IgE, high affinity I, alpha polypeptide [Source:MGI Symbol;Acc:MGI:95494]
ENSMUSG00000005354	78.7984	73.8869	76.3605	76.5241	70.5234	73.9284	74.3714	75.3292	71.3911	15	77799247	77813206	1024	Txn2	thioredoxin 2 [Source:MGI Symbol;Acc:MGI:1929468]
ENSMUSG00000005355	0	0	0	0	0	0	0	0	0	10	78547825	78554128	2268	Casp14	caspase 14 [Source:MGI Symbol;Acc:MGI:1335092]
ENSMUSG00000005357	5.1172	5.76439	8.11374	4.98873	6.52863	6.76154	6.34319	5.41696	6.07433	10	78616330	78650599	1333	Slc1a6	solute carrier family 1 (high affinity aspartate/glutamate transporter), member 6 [Source:MGI Symbol;Acc:MGI:1096331]
ENSMUSG00000005360	401.916	372.954	384.148	405.207	386.572	411.807	370.54	354.424	380.256	15	8663608	8740248	1723	Slc1a3	solute carrier family 1 (glial high affinity glutamate transporter), member 3 [Source:MGI Symbol;Acc:MGI:99917]
ENSMUSG00000005362	29.8813	28.439	29.1206	30.8917	30.436	31.0499	32.1975	28.4467	31.6876	6	106757162	106777038	2130	Crbn	cereblon [Source:MGI Symbol;Acc:MGI:1913277]
ENSMUSG00000005364	0	0	0	0	0.0214916	0	0	0	0	6	106687318	106725998	2516	Il5ra	interleukin 5 receptor, alpha [Source:MGI Symbol;Acc:MGI:96558]
ENSMUSG00000005370	13.4156	13.0104	12.7563	12.845	12.6597	13.8398	13.6456	12.5141	13.0117	17	88282490	88298320	1769	Msh6	mutS homolog 6 [Source:MGI Symbol;Acc:MGI:1343961]
ENSMUSG00000005371	67.5213	70.1299	70.1055	71.0272	70.808	68.9674	70.1025	67.3905	71.0018	17	88298287	88372719	2285	Fbxo11	F-box protein 11 [Source:MGI Symbol;Acc:MGI:2147134]
ENSMUSG00000005373	0.947307	1.23915	0.85029	1.03618	0.986839	0.98977	1.60603	1.18391	1.66317	5	135118744	135167236	2083	Mlxipl	MLX interacting protein-like [Source:MGI Symbol;Acc:MGI:1927999]
ENSMUSG00000005374	16.9488	16.1471	15.9457	17.118	16.1934	15.4532	16.7922	15.634	16.1422	5	135178511	135194614	2168	Tbl2	transducin (beta)-like 2 [Source:MGI Symbol;Acc:MGI:1351652]
ENSMUSG00000005378	21.3181	25.1617	22.8893	20.7597	22.6357	27.3904	23.9406	25.6086	21.1167	5	135081811	135093813	747	Bud23	BUD23, rRNA methyltransferase and ribosome maturation factor [Source:MGI Symbol;Acc:MGI:1913388]
ENSMUSG00000005397	2.86921	3.42881	2.72626	3.58397	3.07967	2.84267	2.40872	2.46513	2.54062	13	13612136	13686854	3513	Nid1	nidogen 1 [Source:MGI Symbol;Acc:MGI:97342]
ENSMUSG00000005410	1.65408	2.09824	2.39554	2.48936	2.1378	2.28833	2.5595	2.5247	2.87865	8	75836197	75855067	1998	Mcm5	minichromosome maintenance complex component 5 [Source:MGI Symbol;Acc:MGI:103197]
ENSMUSG00000005413	4.4139	5.64353	4.36576	5.98523	4.154	4.83758	4.92526	4.69769	4.15839	8	75820249	75827217	1171	Hmox1	heme oxygenase 1 [Source:MGI Symbol;Acc:MGI:96163]
ENSMUSG00000005417	74.7304	73.9847	70.2755	73.8173	69.6316	70.746	72.9134	76.1197	74.765	11	59552131	59671686	4446	Mprip	myosin phosphatase Rho interacting protein [Source:MGI Symbol;Acc:MGI:1349438]
ENSMUSG00000005442	67.6485	68.5014	65.8938	63.4925	63.3781	59.5812	64.384	71.7662	63.691	7	24967129	24993584	2220	Cic	capicua transcriptional repressor [Source:MGI Symbol;Acc:MGI:1918972]
ENSMUSG00000005447	9.27792	6.65247	7.52352	7.80337	8.01656	8.05348	8.3685	7.39059	5.97778	7	24994474	24997411	776	Pafah1b3	platelet-activating factor acetylhydrolase, isoform 1b, subunit 3 [Source:MGI Symbol;Acc:MGI:108414]
ENSMUSG00000005465	0.287427	0.368857	0.674946	0.470002	0.450565	0.157834	0.257111	0.309094	0.316464	8	84756923	84769218	2040	Il27ra	interleukin 27 receptor, alpha [Source:MGI Symbol;Acc:MGI:1355318]
ENSMUSG00000005469	135.88	136.688	135.872	127.934	128.437	136.357	129.371	134.859	131.334	8	84699622	84723072	1837	Prkaca	protein kinase, cAMP dependent, catalytic, alpha [Source:MGI Symbol;Acc:MGI:97592]
ENSMUSG00000005470	0.700304	0.706125	0.861392	0.423922	0.546407	1.17142	0.728839	0.521372	0.533804	8	84682136	84696826	989	Asf1b	anti-silencing function 1B histone chaperone [Source:MGI Symbol;Acc:MGI:1914179]
ENSMUSG00000005474	0	0	0	0	0	0	0	0	0	5	136722000	136729948	637	Myl10	myosin, light chain 10, regulatory [Source:MGI Symbol;Acc:MGI:1891705]
ENSMUSG00000005481	5.56898	5.0758	5.59366	4.42893	5.3527	5.34695	4.87554	5.41343	4.95345	8	84441806	84453521	2193	Ddx39a	DEAD box helicase 39a [Source:MGI Symbol;Acc:MGI:1915528]
ENSMUSG00000005483	18.5427	15.9024	16.394	13.9382	20.1028	23.5464	15.7653	17.0582	15.1162	8	84334822	84339282	2925	Dnajb1	DnaJ heat shock protein family (Hsp40) member B1 [Source:MGI Symbol;Acc:MGI:1931874]
ENSMUSG00000005493	0	0.0217006	0	0	0.0873194	0	0	0.0694322	0	3	153562786	153611775	2478	Msh4	mutS homolog 4 [Source:MGI Symbol;Acc:MGI:1860077]
ENSMUSG00000005501	5.30564	4.88855	6.34605	6.49937	7.60847	7.36002	6.5483	6.1581	7.07039	1	87872841	87936273	2915	Usp40	ubiquitin specific peptidase 40 [Source:MGI Symbol;Acc:MGI:2443184]
ENSMUSG00000005503	0.0545305	0	0	0	0	0	0	0.0293205	0	6	52290483	52295363	1955	Evx1	even-skipped homeobox 1 [Source:MGI Symbol;Acc:MGI:95461]
ENSMUSG00000005505	8.23113	8.51567	7.90977	9.87998	7.34883	8.28654	8.27853	8.39058	8.26024	2	90735084	90741970	1244	Kbtbd4	kelch repeat and BTB (POZ) domain containing 4 [Source:MGI Symbol;Acc:MGI:1914386]
ENSMUSG00000005506	69.4262	70.0542	68.0711	74.6803	71.2537	69.7434	69.4989	70.4718	70.9968	2	90770727	90849842	4217	Celf1	CUGBP, Elav-like family member 1 [Source:MGI Symbol;Acc:MGI:1342295]
ENSMUSG00000005510	128.284	134.743	135.708	121.799	128.106	142.055	127.338	139.598	130.981	2	90724978	90735171	697	Ndufs3	NADH:ubiquinone oxidoreductase core subunit S3 [Source:MGI Symbol;Acc:MGI:1915599]
ENSMUSG00000005514	69.1911	69.4763	65.9519	64.8027	61.0445	68.5957	67.5404	71.006	68.584	5	135698887	135764180	1113	Por	cytochrome p450 oxidoreductase [Source:MGI Symbol;Acc:MGI:97744]
ENSMUSG00000005533	26.4987	25.9185	25.6222	26.6663	25.7991	26.2008	27.5935	26.0376	28.2492	7	67602575	67883416	3359	Igf1r	insulin-like growth factor I receptor [Source:MGI Symbol;Acc:MGI:96433]
ENSMUSG00000005534	21.3717	22.3591	23.0622	23.547	22.9411	21.5221	22.5573	20.5328	24.8841	8	3172061	3329617	3254	Insr	insulin receptor [Source:MGI Symbol;Acc:MGI:96575]
ENSMUSG00000005540	1.12177	0.565547	0.977363	0.840731	0.758553	0.677593	0.632384	0.854484	0.874859	8	3731737	3744175	1140	Fcer2a	Fc receptor, IgE, low affinity II, alpha polypeptide [Source:MGI Symbol;Acc:MGI:95497]
ENSMUSG00000005547	2.78345	2.133	3.01287	2.31557	1.80691	1.2778	2.67038	2.27488	3.06464	7	26534730	26542973	957	Cyp2a5	cytochrome P450, family 2, subfamily a, polypeptide 5 [Source:MGI Symbol;Acc:MGI:88597]
ENSMUSG00000005553	0.393767	0.372225	0.332986	0.304338	0.399404	0.505433	0.332972	0.370518	0.298063	7	30411634	30424959	2167	Atp4a	ATPase, H+/K+ exchanging, gastric, alpha polypeptide [Source:MGI Symbol;Acc:MGI:88113]
ENSMUSG00000005566	120.285	121.977	115.674	121.928	113.919	107.422	119.111	120.38	112.728	7	12733041	12764962	1009	Trim28	tripartite motif-containing 28 [Source:MGI Symbol;Acc:MGI:109274]
ENSMUSG00000005575	127.001	123.235	122.41	112.628	114.759	117.959	115.481	126.55	117.504	7	12769047	12772202	881	Ube2m	ubiquitin-conjugating enzyme E2M [Source:MGI Symbol;Acc:MGI:108278]
ENSMUSG00000005580	19.2845	21.2388	18.581	19.4472	21.5981	18.5684	20.1756	21.2073	22.1679	16	4105393	4238362	4646	Adcy9	adenylate cyclase 9 [Source:MGI Symbol;Acc:MGI:108450]
ENSMUSG00000005583	127.056	90.4194	123.201	88.3699	94.9041	90.4383	85.4495	95.3944	100.117	13	83652153	83815199	2206	Mef2c	myocyte enhancer factor 2C [Source:MGI Symbol;Acc:MGI:99458]
ENSMUSG00000005609	47.6279	47.9889	48.2103	47.0933	48.8707	49.8554	44.6797	45.8287	46.0843	7	110628158	110655584	1542	Ctr9	CTR9 homolog, Paf1/RNA polymerase II complex component [Source:MGI Symbol;Acc:MGI:109345]
ENSMUSG00000005610	532.457	506.237	518.057	530.07	516.321	507.1	517.138	493.323	527.842	7	110666957	110682237	1316	Eif4g2	eukaryotic translation initiation factor 4, gamma 2 [Source:MGI Symbol;Acc:MGI:109207]
ENSMUSG00000005611	1.41037	1.06183	1.48036	1.22615	1.50686	1.22676	1.45716	1.23357	1.47003	7	110467473	110581668	2836	Irag1	inositol 1,4,5-triphosphate receptor associated 1 [Source:MGI Symbol;Acc:MGI:1338023]
ENSMUSG00000005615	17.412	15.7526	17.4754	15.9419	19.6116	17.0022	18.7228	16.4845	15.7896	16	32249739	32293888	1997	Pcyt1a	phosphate cytidylyltransferase 1, choline, alpha isoform [Source:MGI Symbol;Acc:MGI:88557]
ENSMUSG00000005621	15.6757	16.7175	17.4675	15.4031	15.9002	16.0639	17.9349	16.1156	17.757	7	80643429	80694912	2242	Zfp592	zinc finger protein 592 [Source:MGI Symbol;Acc:MGI:2443541]
ENSMUSG00000005625	88.4875	87.3346	96.4342	82.5871	83.1922	89.5716	87.8969	91.313	86.1798	3	94940005	94949925	1252	Psmd4	proteasome (prosome, macropain) 26S subunit, non-ATPase, 4 [Source:MGI Symbol;Acc:MGI:1201670]
ENSMUSG00000005628	0.920555	1.05197	0.754871	0.689927	0.995983	1.03796	1.28323	0.461976	1.3514	3	95031787	95036520	869	Tmod4	tropomodulin 4 [Source:MGI Symbol;Acc:MGI:1355285]
ENSMUSG00000005640	0.116807	0.0336509	0.102626	0.0562778	0.0507769	0.0604767	0.082097	0.161501	0	3	87704258	87723408	3195	Insrr	insulin receptor-related receptor [Source:MGI Symbol;Acc:MGI:1346037]
ENSMUSG00000005649	0	0	0	0	0.0463533	0	0	0.0491439	0.100632	7	13132057	13142812	1166	Cabp5	calcium binding protein 5 [Source:MGI Symbol;Acc:MGI:1352746]
ENSMUSG00000005656	50.3273	45.6489	55.8667	50.5661	49.1159	45.9314	45.9529	43.4071	53.9597	12	54793134	54842488	727	Snx6	sorting nexin 6 [Source:MGI Symbol;Acc:MGI:1919433]
ENSMUSG00000005667	6.67408	7.35266	6.30899	6.18304	8.08594	8.13747	6.23271	4.98415	7.1442	6	83282673	83302890	863	Mthfd2	methylenetetrahydrofolate dehydrogenase (NAD+ dependent), methenyltetrahydrofolate cyclohydrolase [Source:MGI Symbol;Acc:MGI:1338850]
ENSMUSG00000005672	54.3205	43.6815	61.9463	54.7961	52.9764	65.5148	65.5402	56.0206	56.8611	5	75735576	75817382	2371	Kit	KIT proto-oncogene receptor tyrosine kinase [Source:MGI Symbol;Acc:MGI:96677]
ENSMUSG00000005674	12.7677	10.2103	10.6864	10.4599	10.0925	10.3184	11.7328	12.2467	10.3412	1	171043580	171050083	1816	Tomm40l	translocase of outer mitochondrial membrane 40-like [Source:MGI Symbol;Acc:MGI:3589112]
ENSMUSG00000005677	0.0597879	0.0301424	0.0735407	0.0672137	0.121288	0.108343	0.110306	0.0642948	0	1	171041539	171048270	1783	Nr1i3	nuclear receptor subfamily 1, group I, member 3 [Source:MGI Symbol;Acc:MGI:1346307]
ENSMUSG00000005681	5.93787	5.76547	7.57424	7.54068	5.01906	5.31364	8.6559	8.04096	8.2327	1	171052623	171053948	484	Apoa2	apolipoprotein A-II [Source:MGI Symbol;Acc:MGI:88050]
ENSMUSG00000005682	4.72687	5.18353	4.56593	4.29319	4.67265	3.91987	5.15698	4.12111	4.92506	10	128139204	128157227	3994	Pan2	PAN2 poly(A) specific ribonuclease subunit [Source:MGI Symbol;Acc:MGI:1918984]
ENSMUSG00000005683	108.263	102.923	111.55	102.964	99.5774	110.342	107.873	105.959	103.416	10	128173603	128198348	2964	Cs	citrate synthase [Source:MGI Symbol;Acc:MGI:88529]
ENSMUSG00000005686	11.6499	12.0658	12.3837	10.9949	12.5462	11.711	11.3571	10.8886	11.5283	7	110367413	110411612	1854	Ampd3	adenosine monophosphate deaminase 3 [Source:MGI Symbol;Acc:MGI:1096344]
ENSMUSG00000005687	29.0191	28.5393	30.4171	27.2643	28.6488	28.7226	28.9133	26.689	29.228	3	103078971	103086482	1789	Bcas2	BCAS2 pre-mRNA processing factor [Source:MGI Symbol;Acc:MGI:1915433]
ENSMUSG00000005696	0.0836562	0.0421758	0	0.235116	0.0848539	0.101063	0.102895	0.0449812	0.0921074	X	41591330	41618207	1275	Sh2d1a	SH2 domain containing 1A [Source:MGI Symbol;Acc:MGI:1328352]
ENSMUSG00000005698	67.4015	70.2447	67.3887	73.9092	68.2434	76.1997	66.0928	66.6993	69.8478	8	106363200	106409554	1318	Ctcf	CCCTC-binding factor [Source:MGI Symbol;Acc:MGI:109447]
ENSMUSG00000005699	14.2008	13.2214	13.1962	12.4104	13.4053	17.7192	14.2155	18.281	14.38	8	106427780	106430128	1028	Pard6a	par-6 family cell polarity regulator alpha [Source:MGI Symbol;Acc:MGI:1927223]
ENSMUSG00000005705	0.541038	0.545534	0.38028	0.608235	0.705578	0.466868	0.760527	0.664939	0.595695	8	106293330	106364025	689	Agrp	agouti related neuropeptide [Source:MGI Symbol;Acc:MGI:892013]
ENSMUSG00000005716	51.3413	40.2331	54.9938	33.5497	39.9121	41.5943	42.4841	41.6017	42.5937	15	78075314	78090600	965	Pvalb	parvalbumin [Source:MGI Symbol;Acc:MGI:97821]
ENSMUSG00000005718	2.91425	3.73606	2.61164	2.15294	2.44924	2.61534	2.86756	2.68623	3.07115	16	4362525	4377718	1281	Tfap4	transcription factor AP4 [Source:MGI Symbol;Acc:MGI:103239]
ENSMUSG00000005732	40.5922	38.0678	42.7039	33.168	39.8343	44.8124	39.13	38.8964	42.0767	16	18057648	18066596	808	Ranbp1	RAN binding protein 1 [Source:MGI Symbol;Acc:MGI:96269]
ENSMUSG00000005763	0.0912158	0	0.0373993	0.0683633	0.0308406	0.0734639	0	0	0.200861	1	165616250	165704846	1754	Cd247	CD247 antigen [Source:MGI Symbol;Acc:MGI:88334]
ENSMUSG00000005774	6.05916	6.52198	6.54096	6.89794	7.57217	6.64045	7.70417	6.9283	7.29055	3	94861386	94868872	2085	Rfx5	regulatory factor X, 5 (influences HLA class II expression) [Source:MGI Symbol;Acc:MGI:1858421]
ENSMUSG00000005779	182.317	173.515	181.444	155.028	162.047	187.758	159.984	191.142	166.597	3	94791404	94794272	688	Psmb4	proteasome (prosome, macropain) subunit, beta type 4 [Source:MGI Symbol;Acc:MGI:1098257]
ENSMUSG00000005800	0	0	0	0	0	0	0	0	0.0242138	9	7558457	7568486	2425	Mmp8	matrix metallopeptidase 8 [Source:MGI Symbol;Acc:MGI:1202395]
ENSMUSG00000005802	13.1164	11.8044	13.4724	11.8547	13.5173	12.6795	13.8368	10.848	12.7809	2	122523153	122544583	4314	Slc30a4	solute carrier family 30 (zinc transporter), member 4 [Source:MGI Symbol;Acc:MGI:1345282]
ENSMUSG00000005803	5.10614	4.62853	4.63122	5.27647	5.12693	4.98474	4.4407	3.6607	4.71338	2	122607157	122651489	1034	Sqor	sulfide quinone oxidoreductase [Source:MGI Symbol;Acc:MGI:1929899]
ENSMUSG00000005804	26.3635	24.0664	23.2193	25.2941	24.8222	25.1876	25.1986	23.9792	25.6589	2	122580423	122591395	1324	Bloc1s6	biogenesis of lysosomal organelles complex-1, subunit 6, pallidin [Source:MGI Symbol;Acc:MGI:1927580]
ENSMUSG00000005813	36.606	35.8128	37.3063	35.2794	35.3637	36.4653	36.6799	35.0348	35.6305	3	138164717	138195276	1470	Metap1	methionyl aminopeptidase 1 [Source:MGI Symbol;Acc:MGI:1922874]
ENSMUSG00000005823	8.99486	10.474	10.3144	10.9601	9.00591	8.79836	9.95709	9.08005	9.90355	17	57541635	57555446	1837	Gpr108	G protein-coupled receptor 108 [Source:MGI Symbol;Acc:MGI:1925558]
ENSMUSG00000005824	0	0	0	0.0324605	0	0	0	0	0.0317913	17	57496492	57501177	1847	Tnfsf14	tumor necrosis factor (ligand) superfamily, member 14 [Source:MGI Symbol;Acc:MGI:1355317]
ENSMUSG00000005836	0.170823	0.0344485	0.0420233	0.0384078	0.242576	0.0412734	0.126064	0.0367399	0.18808	18	11052064	11085635	1560	Gata6	GATA binding protein 6 [Source:MGI Symbol;Acc:MGI:107516]
ENSMUSG00000005846	58.421	55.8154	60.2622	61.3852	55.0917	60.6544	54.4969	52.6236	59.9922	16	11010834	11021195	921	Rsl1d1	ribosomal L1 domain containing 1 [Source:MGI Symbol;Acc:MGI:1913659]
ENSMUSG00000005864	0.0621572	0	0	0.0349386	0.157618	0	0.114677	0	0.0342182	X	71035455	71053824	1716	Cnga2	cyclic nucleotide gated channel alpha 2 [Source:MGI Symbol;Acc:MGI:108040]
ENSMUSG00000005871	61.9342	62.2334	64.1904	72.8788	72.9891	69.5182	72.2014	61.9499	67.4155	18	34353977	34455605	4240	Apc	APC, WNT signaling pathway regulator [Source:MGI Symbol;Acc:MGI:88039]
ENSMUSG00000005873	514.628	505.774	498.982	501.565	491.452	487.801	509.833	496.577	489.991	18	34477938	34507123	905	Reep5	receptor accessory protein 5 [Source:MGI Symbol;Acc:MGI:1270152]
ENSMUSG00000005881	93.3657	96.9563	85.3862	81.9215	99.769	96.6417	93.0625	104.59	90.8276	2	155849965	155860199	726	Ergic3	ERGIC and golgi 3 [Source:MGI Symbol;Acc:MGI:1913616]
ENSMUSG00000005882	33.3423	31.5023	33.0574	31.9129	33.777	32.9241	31.5065	31.5656	32.6419	2	155688814	155772230	1269	Uqcc1	ubiquinol-cytochrome c reductase complex assembly factor 1 [Source:MGI Symbol;Acc:MGI:1929472]
ENSMUSG00000005883	0	0.0297753	0	0.0663949	0	0	0	0.0317558	0.130052	2	172819493	172835369	1805	Spo11	SPO11 initiator of meiotic double stranded breaks [Source:MGI Symbol;Acc:MGI:1349669]
ENSMUSG00000005886	31.6528	31.9479	32.4578	31.4837	34.1005	33.2963	30.5254	30.8328	31.4108	1	13209329	13444307	3362	Ncoa2	nuclear receptor coactivator 2 [Source:MGI Symbol;Acc:MGI:1276533]
ENSMUSG00000005891	0	0	0	0	0	0	0	0	0	13	28200195	28207542	876	Prl4a1	prolactin family 4, subfamily a, member 1 [Source:MGI Symbol;Acc:MGI:1206587]
ENSMUSG00000005892	0.154135	0.427395	0.284386	0.216599	0.390855	1.62932	0.142187	0.165754	0.296987	6	92219042	92221631	1384	Trh	thyrotropin releasing hormone [Source:MGI Symbol;Acc:MGI:98823]
ENSMUSG00000005893	24.4628	24.9117	25.1955	26.9762	26.275	23.7895	25.4192	26.285	26.3306	6	92068371	92151275	2627	Nr2c2	nuclear receptor subfamily 2, group C, member 2 [Source:MGI Symbol;Acc:MGI:1352466]
ENSMUSG00000005897	4.30027	3.99519	3.88046	4.47549	4.5904	4.19688	4.29604	3.99841	4.9828	10	93983885	94033073	2840	Nr2c1	nuclear receptor subfamily 2, group C, member 1 [Source:MGI Symbol;Acc:MGI:1352465]
ENSMUSG00000005899	18.4047	17.8384	18.6371	20.0811	18.6682	20.3039	20.8825	20.7126	20.9866	16	17437218	17462692	1868	Smpd4	sphingomyelin phosphodiesterase 4 [Source:MGI Symbol;Acc:MGI:1924876]
ENSMUSG00000005907	15.0509	14.4404	15.4905	15.9275	15.9674	16.6056	16.3398	14.699	17.1209	5	3646066	3687232	1388	Pex1	peroxisomal biogenesis factor 1 [Source:MGI Symbol;Acc:MGI:1918632]
ENSMUSG00000005917	0.905755	0.748892	1.09182	1.12008	0.82685	1.29118	0.846681	1.24676	0.678135	11	21944764	21952897	2944	Otx1	orthodenticle homeobox 1 [Source:MGI Symbol;Acc:MGI:97450]
ENSMUSG00000005936	35.5793	35.3124	38.0239	36.5772	40.5129	36.7634	37.9287	37.634	37.5541	17	29170924	29188523	2103	Kctd20	potassium channel tetramerisation domain containing 20 [Source:MGI Symbol;Acc:MGI:1914239]
ENSMUSG00000005947	0.111251	0	0.0684207	0.0156335	0.0141054	0.1344	0.0171044	0.0747731	0.0153112	11	72981409	73038272	3835	Itgae	integrin alpha E, epithelial-associated [Source:MGI Symbol;Acc:MGI:1298377]
ENSMUSG00000005949	9.33199	9.18901	9.01248	8.72887	9.46559	12.5068	8.6534	10.8195	11.0774	11	73074422	73089868	1462	Ctns	cystinosis, nephropathic [Source:MGI Symbol;Acc:MGI:1932872]
ENSMUSG00000005950	0.893613	0.792916	1.80263	0.683129	0.87015	1.68411	1.23101	1.23005	1.0626	11	73051247	73063511	1491	P2rx5	purinergic receptor P2X, ligand-gated ion channel, 5 [Source:MGI Symbol;Acc:MGI:2137026]
ENSMUSG00000005951	1.61951	1.76589	1.55194	1.54544	1.83371	1.95649	1.80666	1.51883	1.84532	11	73090286	73115337	2832	Shpk	sedoheptulokinase [Source:MGI Symbol;Acc:MGI:1921887]
ENSMUSG00000005952	0.353017	0.686478	0.248126	0.510252	0.946331	0.243699	0.341159	0.298279	0.360917	11	73125118	73152068	2115	Trpv1	transient receptor potential cation channel, subfamily V, member 1 [Source:MGI Symbol;Acc:MGI:1341787]
ENSMUSG00000005958	8.74925	7.62502	7.54408	7.36458	7.55894	6.66586	7.97637	8.06129	8.25351	16	21023505	21042055	2425	Ephb3	Eph receptor B3 [Source:MGI Symbol;Acc:MGI:104770]
ENSMUSG00000005968	2.24627	2.88597	1.87169	2.89183	2.24168	2.23221	2.36179	2.80521	2.71254	3	94520064	94566179	1472	Tuft1	tuftelin 1 [Source:MGI Symbol;Acc:MGI:109572]
ENSMUSG00000005973	7.74856	5.9361	7.34786	6.27772	6.49835	8.44569	7.05471	6.2844	5.43337	2	105216636	105229664	2464	Rcn1	reticulocalbin 1 [Source:MGI Symbol;Acc:MGI:104559]
ENSMUSG00000005980	4.3607	4.39694	5.36377	4.39517	5.03321	3.87536	4.56209	4.58161	3.25601	16	3854806	3857888	1064	Dnase1	deoxyribonuclease I [Source:MGI Symbol;Acc:MGI:103157]
ENSMUSG00000005981	68.1853	69.8219	77.2068	68.9321	69.1048	69.8924	67.1066	69.8421	72.1838	16	3857835	3895691	955	Trap1	TNF receptor-associated protein 1 [Source:MGI Symbol;Acc:MGI:1915265]
ENSMUSG00000005982	51.4421	46.0062	56.0612	47.5502	50.3637	56.3218	53.9191	49.4405	51.1119	16	3690239	3722634	1072	Naa60	N(alpha)-acetyltransferase 60, NatF catalytic subunit [Source:MGI Symbol;Acc:MGI:1922013]
ENSMUSG00000005983	2.26587	2.45188	3.26292	1.926	2.41042	2.13647	2.37911	3.32814	1.6429	16	3713043	3726553	965	1700037C18Rik	RIKEN cDNA 1700037C18 gene [Source:MGI Symbol;Acc:MGI:1920511]
ENSMUSG00000005986	32.4858	31.0725	32.9657	28.7092	30.5253	32.541	32.1318	32.0234	30.5018	19	4320208	4333165	1182	Ankrd13d	ankyrin repeat domain 13 family, member D [Source:MGI Symbol;Acc:MGI:1915673]
ENSMUSG00000005994	0.123237	0.310653	0.113689	0.103907	0.312503	0.11166	0.0757891	0.231922	0.237452	4	80752360	80769956	1731	Tyrp1	tyrosinase-related protein 1 [Source:MGI Symbol;Acc:MGI:98881]
ENSMUSG00000006005	36.0417	37.4615	37.3324	45.0574	45.5459	37.1573	42.2971	34.4164	34.9387	1	150268589	150325686	1967	Tpr	translocated promoter region, nuclear basket protein [Source:MGI Symbol;Acc:MGI:1922066]
ENSMUSG00000006007	0.032961	0	0	0.0370548	0	0	0	0	0.0725816	1	150195168	150209657	1617	Pdc	phosducin [Source:MGI Symbol;Acc:MGI:98090]
ENSMUSG00000006010	18.2171	21.9999	19.7496	21.3569	21.7047	22.7691	21.5575	18.2348	22.8001	1	150237056	150268831	1777	Odr4	odr4 GPCR localization factor homolog [Source:MGI Symbol;Acc:MGI:2385108]
ENSMUSG00000006014	0.591348	0.662515	0.646554	0.689417	0.644245	0.529181	0.808158	0.565266	0.626974	1	150325163	150341916	2434	Prg4	proteoglycan 4 (megakaryocyte stimulating factor, articular superficial zone protein) [Source:MGI Symbol;Acc:MGI:1891344]
ENSMUSG00000006019	2.69903	3.12464	2.91002	2.82822	2.99116	2.4958	2.84841	3.11748	2.84329	7	15931072	15955962	3201	Dhx34	DExH-box helicase 34 [Source:MGI Symbol;Acc:MGI:1918973]
ENSMUSG00000006021	22.4654	24.4905	21.5457	23.8647	25.2969	19.7453	21.7851	24.3689	27.3876	7	15853820	15861441	819	Kptn	kaptin [Source:MGI Symbol;Acc:MGI:1890380]
ENSMUSG00000006024	215.079	223.703	203.273	214.163	197.159	184.581	201.03	227.842	207.281	7	15832383	15851900	880	Napa	N-ethylmaleimide sensitive fusion protein attachment protein alpha [Source:MGI Symbol;Acc:MGI:104563]
ENSMUSG00000006050	26.7193	27.05	29.1548	27.5549	26.8832	25.9013	25.9069	28.7913	27.6985	18	36799734	36803868	990	Sra1	steroid receptor RNA activator 1 [Source:MGI Symbol;Acc:MGI:1344414]
ENSMUSG00000006056	0	0	0	0.185188	0	0	0.0506529	0	0	11	95990152	96002790	1294	Calcoco2	calcium binding and coiled-coil domain 2 [Source:MGI Symbol;Acc:MGI:1343177]
ENSMUSG00000006057	34.7871	32.5953	36.0963	29.8874	31.6531	34.4614	34.0526	35.1291	31.1433	11	95959678	95966496	2665	Atp5mc1	ATP synthase membrane subunit c locus 1 [Source:MGI Symbol;Acc:MGI:107653]
ENSMUSG00000006058	61.2013	60.3478	64.8759	58.634	60.2306	61.0929	56.5653	62.7829	67.7073	11	95925711	95938256	907	Snf8	SNF8, ESCRT-II complex subunit, homolog (S. cerevisiae) [Source:MGI Symbol;Acc:MGI:1343161]
ENSMUSG00000006095	66.6808	62.9108	62.11	61.5099	60.5492	67.9375	62.3625	61.8141	61.3079	7	29923556	29931697	771	Tbcb	tubulin folding cofactor B [Source:MGI Symbol;Acc:MGI:1913661]
ENSMUSG00000006127	23.3928	26.2212	23.0334	22.4706	26.8239	24.5372	22.3465	24.2724	25.3036	11	75521814	75539697	1816	Inpp5k	inositol polyphosphate 5-phosphatase K [Source:MGI Symbol;Acc:MGI:1194899]
ENSMUSG00000006134	34.6538	34.1351	36.5973	33.28	37.3816	39.0252	34.6275	32.6952	35.5119	16	17269851	17305298	2133	Crkl	v-crk avian sarcoma virus CT10 oncogene homolog-like [Source:MGI Symbol;Acc:MGI:104686]
ENSMUSG00000006143	0.244077	0.307632	0.300221	0.068598	0.495143	0.221148	0.225156	0.131238	0.201551	5	136083346	136093180	873	Upk3bl	uroplakin 3B-like [Source:MGI Symbol;Acc:MGI:1916915]
ENSMUSG00000006154	1.11284	0.949462	1.31618	1.10671	0.955117	1.13757	0.579093	0.736449	1.08389	7	4463673	4483486	1246	Eps8l1	EPS8-like 1 [Source:MGI Symbol;Acc:MGI:1914675]
ENSMUSG00000006169	15.1532	14.5544	14.943	14.1475	14.5335	14.8614	14.6525	13.9006	14.0893	11	45742791	45801452	4526	Clint1	clathrin interactor 1 [Source:MGI Symbol;Acc:MGI:2144243]
ENSMUSG00000006179	0.848137	0.786771	0.333834	1.25859	0.722634	0.942646	0.918003	1.31338	0.971171	13	22186343	22193912	1572	Prss16	serine protease 16 (thymus) [Source:MGI Symbol;Acc:MGI:1859181]
ENSMUSG00000006191	7.04915	6.78731	6.04102	7.40501	6.47608	6.31714	7.1423	6.52422	5.94819	13	29375729	30039657	1846	Cdkal1	CDK5 regulatory subunit associated protein 1-like 1 [Source:MGI Symbol;Acc:MGI:1921765]
ENSMUSG00000006200	0	0	0	0	0	0	0	0	0	X	36915787	36918734	1010	Rhox6	reproductive homeobox 6 [Source:MGI Symbol;Acc:MGI:1202888]
ENSMUSG00000006204	0	0	0	0.042968	0.0129227	0.0153913	0	0	0	7	130776131	130908180	4185	Cdcp3	CUB domain containing protein 3 [Source:MGI Symbol;Acc:MGI:1918645]
ENSMUSG00000006205	130.621	125.898	119.763	112.01	122.044	133.126	110.203	113.623	134.303	7	130537841	130587390	1222	Htra1	HtrA serine peptidase 1 [Source:MGI Symbol;Acc:MGI:1929076]
ENSMUSG00000006215	16.0462	14.571	12.4271	13.3272	13.5157	13.4902	12.8883	13.5557	14.2922	4	141171965	141195241	1704	Zbtb17	zinc finger and BTB domain containing 17 [Source:MGI Symbol;Acc:MGI:107410]
ENSMUSG00000006216	0.0746931	0.0376569	0.137812	0.041985	0.0757624	0.135353	0.0459352	0.0803235	0.123358	4	141131664	141143325	1428	Clcnkb	chloride channel, voltage-sensitive Kb [Source:MGI Symbol;Acc:MGI:1930643]
ENSMUSG00000006218	0.893189	0.750511	0.5951	0.627578	0.415239	0.809282	0.823949	0.880475	0.491711	4	141095531	141111486	1433	Fam131c	family with sequence similarity 131, member C [Source:MGI Symbol;Acc:MGI:2685539]
ENSMUSG00000006219	1.2827	0.945151	1.51707	1.33109	1.25103	1.54961	0.788845	1.75077	1.35797	4	141303373	141333407	1081	Fblim1	filamin binding LIM protein 1 [Source:MGI Symbol;Acc:MGI:1921452]
ENSMUSG00000006221	0.0770399	0.0971002	0.142142	0.0649562	0.0390714	0.18614	0.118446	0.186406	0.169645	4	141148090	141152622	2769	Hspb7	heat shock protein family, member 7 (cardiovascular) [Source:MGI Symbol;Acc:MGI:1352494]
ENSMUSG00000006235	4.09898	3.82196	3.25281	2.67566	4.02355	3.94021	2.11423	3.88659	3.29988	9	21870193	21874802	1210	Epor	erythropoietin receptor [Source:MGI Symbol;Acc:MGI:95408]
ENSMUSG00000006241	4.82247	4.24963	4.23697	5.10252	4.56267	4.40616	4.68539	5.36031	5.84508	9	21838767	21847168	1316	Ccdc159	coiled-coil domain containing 159 [Source:MGI Symbol;Acc:MGI:1914369]
ENSMUSG00000006262	8.85258	8.97187	9.31343	10.8058	11.0143	9.72237	9.56397	9.6296	10.296	5	88868714	88912079	4705	Mob1b	MOB kinase activator 1B [Source:MGI Symbol;Acc:MGI:1915723]
ENSMUSG00000006269	0.148416	0.199533	0.243407	0.111233	0.0501803	0.119532	0.182548	0.266006	0.217879	6	83719972	83735837	1078	Atp6v1b1	ATPase, H+ transporting, lysosomal V1 subunit B1 [Source:MGI Symbol;Acc:MGI:103285]
ENSMUSG00000006270	0.247284	1.24669	1.92638	0.926656	1.17051	0.796635	0.405536	0.62049	0.90755	19	59154619	59158488	647	Vax1	ventral anterior homeobox 1 [Source:MGI Symbol;Acc:MGI:1277163]
ENSMUSG00000006273	629.426	555.105	616.574	566.411	565.348	630.458	619.402	605.381	593.774	8	69541298	69566363	1309	Atp6v1b2	ATPase, H+ transporting, lysosomal V1 subunit B2 [Source:MGI Symbol;Acc:MGI:109618]
ENSMUSG00000006276	21.3854	20.9394	21.4676	21.5578	19.8988	20.9777	20.8688	19.9089	22.6458	8	73094843	73175304	2413	Eps15l1	epidermal growth factor receptor pathway substrate 15-like 1 [Source:MGI Symbol;Acc:MGI:104582]
ENSMUSG00000006281	2.21221	2.66232	2.6333	2.96832	2.19562	1.83915	1.98952	2.02084	2.59283	14	51061516	51108017	2242	Tep1	telomerase associated protein 1 [Source:MGI Symbol;Acc:MGI:109573]
ENSMUSG00000006288	29.1112	29.5537	29.6929	30.8491	29.8507	33.0547	31.9417	33.6579	30.432	14	51002872	51022976	1341	Ttc5	tetratricopeptide repeat domain 5 [Source:MGI Symbol;Acc:MGI:2683584]
ENSMUSG00000006289	7.65463	7.71825	9.28278	7.99934	8.63906	7.77128	7.73532	7.99976	8.98187	14	51143935	51162350	1483	Osgep	O-sialoglycoprotein endopeptidase [Source:MGI Symbol;Acc:MGI:1913496]
ENSMUSG00000006299	79.919	72.3612	79.3835	73.944	77.692	85.3435	75.9577	81.7875	76.5893	1	74318999	74323897	1380	Aamp	angio-associated migratory protein [Source:MGI Symbol;Acc:MGI:107809]
ENSMUSG00000006301	11.1845	16.7655	13.3404	13.515	15.47	9.92309	10.9612	12.0705	12.5559	1	74327406	74344781	2674	Tmbim1	transmembrane BAX inhibitor motif containing 1 [Source:MGI Symbol;Acc:MGI:1916910]
ENSMUSG00000006304	258.729	273.588	233.03	249.963	247.662	220.681	238.07	269.709	261.894	1	74275243	74307368	1116	Arpc2	actin related protein 2/3 complex, subunit 2 [Source:MGI Symbol;Acc:MGI:1923959]
ENSMUSG00000006307	16.0587	18.0542	18.2316	17.9449	16.6632	15.2097	16.5717	18.5471	17.9639	7	30268283	30288151	3321	Kmt2b	lysine (K)-specific methyltransferase 2B [Source:MGI Symbol;Acc:MGI:109565]
ENSMUSG00000006310	1.34573	1.65845	1.71659	1.51287	1.92111	1.14405	1.5326	1.28638	1.70119	7	30289106	30298334	1070	Zbtb32	zinc finger and BTB domain containing 32 [Source:MGI Symbol;Acc:MGI:1891838]
ENSMUSG00000006311	0	0	0	0	0	0	0	0	0	7	30333041	30335277	1048	Etv2	ets variant 2 [Source:MGI Symbol;Acc:MGI:99253]
ENSMUSG00000006313	0.225183	0.189212	0.276981	0.210959	0.68522	0.0906796	0.646261	0.403596	0.330576	7	30302517	30312272	1421	Upk1a	uroplakin 1A [Source:MGI Symbol;Acc:MGI:98911]
ENSMUSG00000006315	42.7505	46.2774	46.8685	36.1657	39.2293	45.514	40.5355	45.5118	43.2124	7	30427126	30428965	746	Tmem147	transmembrane protein 147 [Source:MGI Symbol;Acc:MGI:1915011]
ENSMUSG00000006333	248.807	239.443	236.309	232.737	217.655	228.795	215.897	242.726	226.243	7	3706992	3709896	762	Rps9	ribosomal protein S9 [Source:MGI Symbol;Acc:MGI:1924096]
ENSMUSG00000006335	27.0421	25.9756	27.0547	24.1343	28.346	28.3919	27.1462	26.8934	27.037	7	3623323	3632928	707	Tfpt	TCF3 (E2A) fusion partner [Source:MGI Symbol;Acc:MGI:1916964]
ENSMUSG00000006342	1.22318	1.60336	1.16065	1.02151	0.850763	1.09772	0.945675	0.864399	1.03892	10	75472540	75479842	3051	Susd2	sushi domain containing 2 [Source:MGI Symbol;Acc:MGI:1918983]
ENSMUSG00000006344	0.485756	1.05692	0.754727	0.948467	1.11508	0.926575	1.28927	1.09973	0.760019	10	75425174	75453034	2086	Ggt5	gamma-glutamyltransferase 5 [Source:MGI Symbol;Acc:MGI:1346063]
ENSMUSG00000006345	1.90029	1.60704	1.73421	2.34305	1.86532	2.66598	1.80953	1.5821	1.75481	10	75397438	75422034	869	Ggt1	gamma-glutamyltransferase 1 [Source:MGI Symbol;Acc:MGI:95706]
ENSMUSG00000006356	67.7599	64.4719	66.3813	61.2269	60.1925	70.4946	56.6348	65.2614	62.5344	12	113103856	113109126	754	Crip2	cysteine rich protein 2 [Source:MGI Symbol;Acc:MGI:1915587]
ENSMUSG00000006360	1.91967	2.0566	3.24671	3.30459	2.49479	3.11631	1.91843	1.93535	1.78335	12	113109936	113117499	889	Crip1	cysteine-rich protein 1 [Source:MGI Symbol;Acc:MGI:88501]
ENSMUSG00000006362	15.3116	14.4859	14.0672	13.7601	15.0994	17.7555	15.5197	15.2716	13.8926	8	123351880	123425848	2257	Cbfa2t3	CBFA2/RUNX1 translocation partner 3 [Source:MGI Symbol;Acc:MGI:1338013]
ENSMUSG00000006369	2.52633	3.20963	3.23175	3.43653	2.43437	3.08253	2.73444	2.74394	2.36432	15	85090150	85170736	2110	Fbln1	fibulin 1 [Source:MGI Symbol;Acc:MGI:95487]
ENSMUSG00000006373	143.278	141.631	154.511	146.965	150.835	182.459	152.385	135.795	146.148	X	35861859	35869732	1857	Pgrmc1	progesterone receptor membrane component 1 [Source:MGI Symbol;Acc:MGI:1858305]
ENSMUSG00000006378	0.66445	0.811019	0.688245	0.393145	0.567547	0.76046	0.602188	0.639322	0.385039	15	78915074	78922553	1524	Gcat	glycine C-acetyltransferase (2-amino-3-ketobutyrate-coenzyme A ligase) [Source:MGI Symbol;Acc:MGI:1349389]
ENSMUSG00000006386	3.85038	4.36768	4.08677	4.92204	3.84251	3.80753	4.08659	4.27419	3.70944	4	94627526	94763213	3435	Tek	TEK receptor tyrosine kinase [Source:MGI Symbol;Acc:MGI:98664]
ENSMUSG00000006389	0.0577174	0.0581971	0.0709939	0.0973289	0.0585437	0.0348635	0.106486	0.124136	0.190644	4	118299612	118314710	1848	Mpl	myeloproliferative leukemia virus oncogene [Source:MGI Symbol;Acc:MGI:97076]
ENSMUSG00000006390	9.73417	14.3572	12.8649	13.7954	14.1801	8.94483	10.8264	9.46569	11.4016	4	118285290	118290150	1030	Elovl1	ELOVL fatty acid elongase 1 [Source:MGI Symbol;Acc:MGI:1858959]
ENSMUSG00000006392	16.9851	17.3658	17.0205	14.8217	14.8187	13.6317	17.1659	14.7529	16.6086	4	118266534	118272979	898	Med8	mediator complex subunit 8 [Source:MGI Symbol;Acc:MGI:1915269]
ENSMUSG00000006395	3.91316	4.39662	4.2632	4.77626	4.02589	5.26768	4.1255	4.80931	4.43158	4	118217187	118219941	954	Hyi	hydroxypyruvate isomerase (putative) [Source:MGI Symbol;Acc:MGI:1915430]
ENSMUSG00000006398	0.724885	0.574287	1.14638	0.407459	0.945338	0.50041	0.509479	0.556806	0.684099	4	118290098	118294549	1030	Cdc20	cell division cycle 20 [Source:MGI Symbol;Acc:MGI:1859866]
ENSMUSG00000006403	3.49669	4.52943	4.08125	3.98837	4.36224	2.60548	3.06081	3.14271	3.33005	1	171077990	171088206	4178	Adamts4	ADAM metallopeptidase with thrombospondin type 1 motif 4 [Source:MGI Symbol;Acc:MGI:1339949]
ENSMUSG00000006411	2.20559	3.27988	2.51776	2.05141	2.28545	2.54951	2.49813	3.1909	3.12723	1	171197667	171216166	3360	Nectin4	nectin cell adhesion molecule 4 [Source:MGI Symbol;Acc:MGI:1918990]
ENSMUSG00000006412	63.728	61.7542	62.417	63.7926	61.23	70.6144	61.6508	62.9693	59.7436	1	171173238	171186822	1031	Pfdn2	prefoldin 2 [Source:MGI Symbol;Acc:MGI:1276111]
ENSMUSG00000006418	25.4475	22.966	24.0475	22.9153	23.7096	24.909	23.0215	23.2988	23.5486	2	167334565	167358093	2496	Rnf114	ring finger protein 114 [Source:MGI Symbol;Acc:MGI:1933159]
ENSMUSG00000006423	24.5126	24.8397	24.5542	26.4295	23.9951	25.8302	25.3957	22.5195	24.6456	X	36087390	36137764	2180	Steep1	STING1 ER exit protein 1 [Source:MGI Symbol;Acc:MGI:1924894]
ENSMUSG00000006435	53.082	51.1816	49.7853	49.5488	46.6742	49.5984	50.8237	51.9102	46.8652	19	47167259	47247880	3214	Neurl1a	neuralized E3 ubiquitin protein ligase 1A [Source:MGI Symbol;Acc:MGI:1334263]
ENSMUSG00000006442	43.2565	41.9654	38.3367	38.1529	35.3817	37.5005	38.2576	41.1681	37.7823	4	148675960	148679450	847	Srm	spermidine synthase [Source:MGI Symbol;Acc:MGI:102690]
ENSMUSG00000006445	0.756721	1.27168	0.709171	0.445609	0.621354	0.914179	0.576177	0.426257	0.793493	4	141028551	141056695	1480	Epha2	Eph receptor A2 [Source:MGI Symbol;Acc:MGI:95278]
ENSMUSG00000006456	7.42725	8.03863	7.82263	8.27312	7.51054	8.75318	7.12387	8.35351	7.37732	19	4850597	4861662	2347	Rbm14	RNA binding motif protein 14 [Source:MGI Symbol;Acc:MGI:1929092]
ENSMUSG00000006457	1.04732	0.333483	0.576316	0.43378	0.922539	0.765809	0.542392	0.800246	0.6676	19	4911244	4927937	1934	Actn3	actinin alpha 3 [Source:MGI Symbol;Acc:MGI:99678]
ENSMUSG00000006462	0.216401	0.145466	0.118302	0.216247	0.121944	0.232382	0.118297	0.180999	0.211789	2	167532597	167571092	2218	A530013C23Rik	RIKEN cDNA A530013C23 gene [Source:MGI Symbol;Acc:MGI:3041178]
ENSMUSG00000006463	10.2645	10.8279	9.98384	10.8182	11.2885	10.109	11.39	11.4582	12.407	19	4928696	4935425	1912	Zdhhc24	zinc finger, DHHC domain containing 24 [Source:MGI Symbol;Acc:MGI:1917855]
ENSMUSG00000006464	21.771	21.2332	19.7975	21.0535	22.5555	23.618	21.7865	22.1737	22.4006	19	4936906	4956656	1944	Bbs1	Bardet-Biedl syndrome 1 [Source:MGI Symbol;Acc:MGI:1277215]
ENSMUSG00000006469	0	0.264571	0.0806867	0.0737449	0.0665367	0.158494	0.161367	0.0705424	0	2	25118910	25124376	813	Slc34a3	solute carrier family 34 (sodium phosphate), member 3 [Source:MGI Symbol;Acc:MGI:2159410]
ENSMUSG00000006471	4.16222	5.68727	5.07179	5.24767	5.05038	3.75946	5.69355	4.5178	5.01099	2	25134833	25146034	1371	Ndor1	NADPH dependent diflavin oxidoreductase 1 [Source:MGI Symbol;Acc:MGI:1926047]
ENSMUSG00000006476	369.852	362.259	355.974	384.601	349.16	331.79	365.247	386.356	368.013	2	24944367	24952893	1709	Nsmf	NMDA receptor synaptonuclear signaling and neuronal migration factor [Source:MGI Symbol;Acc:MGI:1861755]
ENSMUSG00000006488	0	0	0	0	0	0	0	0	0	13	27817349	27826476	1050	Prl7a1	prolactin family 7, subfamily a, member 1 [Source:MGI Symbol;Acc:MGI:1206572]
ENSMUSG00000006490	0	0	0	0	0	0	0	0	0	13	27741978	27748589	942	Prl8a9	prolactin family8, subfamily a, member 9 [Source:MGI Symbol;Acc:MGI:1914560]
ENSMUSG00000006494	19.862	20.9836	22.5346	21.7956	22.612	24.2813	20.1636	21.1998	20.9872	2	71703568	71734202	1799	Pdk1	pyruvate dehydrogenase kinase, isoenzyme 1 [Source:MGI Symbol;Acc:MGI:1926119]
ENSMUSG00000006498	19.3595	20.8411	19.4832	19.0953	22.1691	21.0144	18.9286	17.8259	19.8282	10	79690261	79700605	1303	Ptbp1	polypyrimidine tract binding protein 1 [Source:MGI Symbol;Acc:MGI:97791]
ENSMUSG00000006517	8.52699	7.5793	7.63791	5.97876	7.89566	8.25538	6.28547	8.14735	5.85549	8	123160340	123170161	1794	Mvd	mevalonate (diphospho) decarboxylase [Source:MGI Symbol;Acc:MGI:2179327]
ENSMUSG00000006519	5.73617	6.17464	5.91148	6.53575	4.71753	5.24413	4.19506	6.33528	6.57169	8	123151515	123159669	688	Cyba	cytochrome b-245, alpha polypeptide [Source:MGI Symbol;Acc:MGI:1316658]
ENSMUSG00000006522	22.7509	22.6364	26.4204	23.3199	23.2124	29.5463	27.2011	23.9262	24.9388	14	30630529	30645717	1593	Itih3	inter-alpha trypsin inhibitor, heavy chain 3 [Source:MGI Symbol;Acc:MGI:96620]
ENSMUSG00000006526	13.6746	14.5376	14.1142	13.2007	13.5387	14.3652	12.7973	13.7144	13.6159	14	30547547	30599167	1793	Stimate	STIM activating enhancer [Source:MGI Symbol;Acc:MGI:1921500]
ENSMUSG00000006527	15.7462	15.4058	14.5113	15.8901	15.1216	15.3233	16.1759	14.6974	14.6752	14	30436806	30544678	3308	Sfmbt1	Scm-like with four mbt domains 1 [Source:MGI Symbol;Acc:MGI:1859609]
ENSMUSG00000006529	0.245878	0.34709	0.514141	0.193491	0.349157	0.415855	0.332665	0.185088	0.406075	14	30651137	30665246	2169	Itih1	inter-alpha trypsin inhibitor, heavy chain 1 [Source:MGI Symbol;Acc:MGI:96618]
ENSMUSG00000006538	0.0830267	0.167434	0.102125	0.217791	0.112287	0.200606	0.136161	0.208333	0.152357	1	74984474	74990831	1926	Ihh	Indian hedgehog [Source:MGI Symbol;Acc:MGI:96533]
ENSMUSG00000006542	0	0.0275765	0.10092	0.030746	0.0554814	0	0.0336387	0.0588215	0.030112	1	74778081	74788380	1950	Prkag3	protein kinase, AMP-activated, gamma 3 non-catalytic subunit [Source:MGI Symbol;Acc:MGI:1891343]
ENSMUSG00000006546	0.194638	0.0654186	0.23941	0.218812	0.263233	0	0.0797999	0.06977	0	1	74929093	74932302	821	Cryba2	crystallin, beta A2 [Source:MGI Symbol;Acc:MGI:104336]
ENSMUSG00000006567	0.434735	0.642231	0.497428	0.477364	0.625546	0.659546	0.572017	0.532739	0.556573	8	22482801	22550321	5274	Atp7b	ATPase, Cu++ transporting, beta polypeptide [Source:MGI Symbol;Acc:MGI:103297]
ENSMUSG00000006570	0	0	0	0	0	0	0	0	0	8	22329942	22333498	305	Defb2	defensin beta 2 [Source:MGI Symbol;Acc:MGI:1338754]
ENSMUSG00000006574	0.0446657	0.180148	0	0.0502132	0	0.0539597	0.164813	0.336228	0	11	102239650	102257029	1194	Slc4a1	solute carrier family 4 (anion exchanger), member 1 [Source:MGI Symbol;Acc:MGI:109393]
ENSMUSG00000006575	188.751	185.55	189.226	174.875	168.61	186.153	184.12	192.896	184.498	11	102284229	102293381	1273	Rundc3a	RUN domain containing 3A [Source:MGI Symbol;Acc:MGI:1858752]
ENSMUSG00000006576	52.2991	45.7453	55.251	45.7094	48.5132	55.7991	51.9948	50.2674	47.3301	1	75522910	75538816	2015	Slc4a3	solute carrier family 4 (anion exchanger), member 3 [Source:MGI Symbol;Acc:MGI:109350]
ENSMUSG00000006585	0.50717	0.668734	1.19968	0.219293	0.316573	0.612701	1.00768	0.587354	0.816131	8	123294754	123300293	1367	Cdt1	chromatin licensing and DNA replication factor 1 [Source:MGI Symbol;Acc:MGI:1914427]
ENSMUSG00000006586	7.45864	6.97191	8.2687	7.52132	8.66938	11.1182	9.41016	7.95203	9.28711	4	13743436	13893649	3331	Runx1t1	RUNX1 translocation partner 1 [Source:MGI Symbol;Acc:MGI:104793]
ENSMUSG00000006587	0.262068	0.0330308	0.161175	0	0	0.0791497	0.120876	0	0	8	123180947	123187472	1628	Snai3	snail family zinc finger 3 [Source:MGI Symbol;Acc:MGI:1353563]
ENSMUSG00000006589	27.7159	21.8355	23.9533	22.8918	19.7526	24.4045	19.778	24.5914	24.0212	8	123301374	123303648	660	Aprt	adenine phosphoribosyl transferase [Source:MGI Symbol;Acc:MGI:88061]
ENSMUSG00000006599	22.6408	22.2073	22.0346	22.4493	22.3395	23.1311	22.455	20.5904	22.3258	7	46445527	46473224	1557	Gtf2h1	general transcription factor II H, polypeptide 1 [Source:MGI Symbol;Acc:MGI:1277216]
ENSMUSG00000006611	2.89684	3.44668	2.74366	4.00566	2.55633	2.83468	2.13782	2.92829	2.71107	13	23886017	23894837	1840	Hfe	homeostatic iron regulator [Source:MGI Symbol;Acc:MGI:109191]
ENSMUSG00000006638	0.631134	0.676154	0.436675	0.532142	0.64017	0.571845	0.727761	0.975645	0.651463	5	31107410	31112435	1352	Abhd1	abhydrolase domain containing 1 [Source:MGI Symbol;Acc:MGI:1931013]
ENSMUSG00000006641	8.59121	7.77609	9.57865	7.34253	8.00076	8.6794	7.01374	7.02367	7.77197	5	31193380	31206268	2123	Slc5a6	solute carrier family 5 (sodium-dependent vitamin transporter), member 6 [Source:MGI Symbol;Acc:MGI:2660847]
ENSMUSG00000006642	0.12957	0.235164	0.254998	0.203927	0.170852	0.203489	0.175304	0.236872	0.171191	5	31126006	31134362	4116	Tcf23	transcription factor 23 [Source:MGI Symbol;Acc:MGI:1934960]
ENSMUSG00000006649	0.583096	0.452263	0.662052	0.958064	0.591444	0.812798	0.855114	0.62705	0.592617	7	30157740	30186648	2377	Nphs1	nephrosis 1, nephrin [Source:MGI Symbol;Acc:MGI:1859637]
ENSMUSG00000006651	777.418	813.822	762.332	756.609	736.093	758.93	758.771	790.792	739.186	7	30134407	30144960	1319	Aplp1	amyloid beta precursor like protein 1 [Source:MGI Symbol;Acc:MGI:88046]
ENSMUSG00000006673	66.2631	65.5926	65.5983	66.8944	64.3584	62.8702	68.8152	66.1322	70.7633	9	108394005	108437362	1364	Qrich1	glutamine-rich 1 [Source:MGI Symbol;Acc:MGI:1916482]
ENSMUSG00000006675	57.8911	55.8554	56.2693	54.0725	52.7797	55.9032	55.2041	57.1445	56.6573	9	108456061	108474866	1110	P4htm	prolyl 4-hydroxylase, transmembrane (endoplasmic reticulum) [Source:MGI Symbol;Acc:MGI:1921693]
ENSMUSG00000006676	50.3924	51.9311	49.2343	52.6976	49.0017	48.3558	49.4029	51.0809	50.3119	9	108367801	108379536	2305	Usp19	ubiquitin specific peptidase 19 [Source:MGI Symbol;Acc:MGI:1918722]
ENSMUSG00000006678	1.72572	1.90778	1.81578	2.40753	1.56062	2.41133	1.96914	1.65457	1.71691	X	92348373	92675761	2564	Pola1	polymerase (DNA directed), alpha 1 [Source:MGI Symbol;Acc:MGI:99660]
ENSMUSG00000006699	185.818	184.731	182.517	182.663	194.198	182.775	178.893	179.117	180.746	4	137047007	137085031	1778	Cdc42	cell division cycle 42 [Source:MGI Symbol;Acc:MGI:106211]
ENSMUSG00000006705	9.63019	12.5056	12.8774	10.3752	10.4341	12.0306	11.0373	11.6506	9.07687	17	31783708	31826667	1462	Pknox1	Pbx/knotted 1 homeobox [Source:MGI Symbol;Acc:MGI:1201409]
ENSMUSG00000006711	10.5305	11.885	12.3641	11.5918	12.4413	12.8904	12.1428	12.7828	13.1754	13	25029118	25085253	2673	D130043K22Rik	RIKEN cDNA D130043K22 gene [Source:MGI Symbol;Acc:MGI:3036268]
ENSMUSG00000006715	1.95771	1.97399	1.82679	1.82141	1.78032	1.63108	1.74368	2.10529	1.70953	13	24935828	24945906	789	Gmnn	geminin [Source:MGI Symbol;Acc:MGI:1927344]
ENSMUSG00000006717	64.4874	72.3169	65.8999	62.849	75.4834	74.7955	55.6431	67.1072	59.3934	13	25001931	25015523	434	Acot13	acyl-CoA thioesterase 13 [Source:MGI Symbol;Acc:MGI:1914084]
ENSMUSG00000006720	1.45047	0.887965	1.27437	1.07738	1.49751	0.970016	1.01945	1.19771	1.14072	13	22129264	22144949	2059	Zfp184	zinc finger protein 184 (Kruppel-like) [Source:MGI Symbol;Acc:MGI:1922244]
ENSMUSG00000006724	0.210082	0.0605223	0.184576	0.168696	0.426179	0.290052	0.258395	0.16137	0.36348	10	126884119	126888875	1777	Cyp27b1	cytochrome P450, family 27, subfamily b, polypeptide 1 [Source:MGI Symbol;Acc:MGI:1098274]
ENSMUSG00000006728	31.5611	32.1241	32.2795	31.458	25.9633	29.9622	29.3437	29.397	29.2224	10	126899403	126903789	1072	Cdk4	cyclin dependent kinase 4 [Source:MGI Symbol;Acc:MGI:88357]
ENSMUSG00000006731	37.8191	36.8226	34.5254	32.618	33.7752	31.3037	35.9412	39.685	38.3541	10	127001094	127008199	1804	B4galnt1	beta-1,4-N-acetyl-galactosaminyl transferase 1 [Source:MGI Symbol;Acc:MGI:1342057]
ENSMUSG00000006732	10.4	10.5858	10.1853	10.251	10.4989	10.5395	10.8517	10.8659	10.4195	10	126877283	126882234	1082	Mettl1	methyltransferase 1, tRNA methylguanosine [Source:MGI Symbol;Acc:MGI:1339986]
ENSMUSG00000006736	53.1003	45.7932	49.057	44.4044	43.8055	47.8103	48.6768	45.3684	45.9426	10	126903149	126906133	693	Tspan31	tetraspanin 31 [Source:MGI Symbol;Acc:MGI:1914375]
ENSMUSG00000006740	101.602	120.344	106.437	124.706	129.188	107.941	113.295	96.4379	118.34	18	6201002	6242174	1950	Kif5b	kinesin family member 5B [Source:MGI Symbol;Acc:MGI:1098268]
ENSMUSG00000006763	3.34357	3.74037	3.3147	3.45964	3.77952	3.07469	3.31456	3.4704	3.64472	7	46335532	46360104	3206	Saal1	serum amyloid A-like 1 [Source:MGI Symbol;Acc:MGI:1926185]
ENSMUSG00000006764	0.54792	0.257821	0.718886	0.533842	0.889222	0.97083	0.763783	0.628504	0.64349	10	114914546	115020927	1459	Tph2	tryptophan hydroxylase 2 [Source:MGI Symbol;Acc:MGI:2651811]
ENSMUSG00000006777	0	0	0.0419159	0	0.0691301	0.0411679	0	0	0.112559	11	99368800	99383963	1565	Krt23	keratin 23 [Source:MGI Symbol;Acc:MGI:2148866]
ENSMUSG00000006782	180.318	252.29	202.626	194.22	209.045	129.214	163.078	154.688	168.294	11	100465730	100482555	1800	Cnp	2',3'-cyclic nucleotide 3' phosphodiesterase [Source:MGI Symbol;Acc:MGI:88437]
ENSMUSG00000006784	0.384968	0.414045	0.662928	0.779006	0.572702	0.837128	0.789166	0.551982	0.367344	11	100436433	100463394	2078	Odad4	outer dynein arm complex subunit 4 [Source:MGI Symbol;Acc:MGI:1921657]
ENSMUSG00000006800	56.9116	66.5519	63.193	57.1282	54.2747	55.5	68.0631	59.9181	60.8995	2	165915009	165997583	2099	Sulf2	sulfatase 2 [Source:MGI Symbol;Acc:MGI:1919293]
ENSMUSG00000006818	140.278	131.427	140.881	125.372	141.475	147.062	141.745	129.321	134.131	17	13225733	13258950	1734	Sod2	superoxide dismutase 2, mitochondrial [Source:MGI Symbol;Acc:MGI:98352]
ENSMUSG00000006850	5.60608	7.07813	6.71573	6.74078	6.72471	6.12477	5.99593	6.97228	7.51425	18	36868092	36875450	1093	Tmco6	transmembrane and coiled-coil domains 6 [Source:MGI Symbol;Acc:MGI:1919233]
ENSMUSG00000006906	15.5443	13.8895	14.4824	12.7392	14.8909	14.911	14.3263	13.9753	13.5201	6	83520193	83549711	2532	Stambp	STAM binding protein [Source:MGI Symbol;Acc:MGI:1917777]
ENSMUSG00000006920	49.176	49.5248	47.7842	47.8436	51.4754	46.824	45.4825	47.0106	48.9811	11	101081941	101117289	1796	Ezh1	enhancer of zeste 1 polycomb repressive complex 2 subunit [Source:MGI Symbol;Acc:MGI:1097695]
ENSMUSG00000006930	73.4624	75.5686	82.7147	81.3953	81.5714	113.751	94.1795	72.2015	69.1789	11	100238153	100246954	1510	Hap1	huntingtin-associated protein 1 [Source:MGI Symbol;Acc:MGI:1261831]
ENSMUSG00000006931	7.24511	9.6828	9.75538	6.98828	7.34883	6.7846	7.75123	7.83735	8.30744	11	100299282	100305662	1243	P3h4	prolyl 3-hydroxylase family member 4 (non-enzymatic) [Source:MGI Symbol;Acc:MGI:1913430]
ENSMUSG00000006932	257.815	245.241	255.404	252.678	249.075	266.595	255.895	246.537	241.866	9	120758282	120789573	1436	Ctnnb1	catenin beta 1 [Source:MGI Symbol;Acc:MGI:88276]
ENSMUSG00000006941	96.5952	90.1274	85.3568	86.2801	93.4159	100.135	78.5916	92.9746	80.0206	9	120321298	120324396	746	Eif1b	eukaryotic translation initiation factor 1B [Source:MGI Symbol;Acc:MGI:1916219]
ENSMUSG00000006948	0	0	0	0.0480021	0	0	0	0	0	7	43530584	43535228	1249	Klk4	kallikrein related-peptidase 4 (prostase, enamel matrix, prostate) [Source:MGI Symbol;Acc:MGI:1861379]
ENSMUSG00000006958	15.9067	15.4037	14.4805	16.5987	15.2359	15.8632	17.9183	16.6189	18.3373	16	20551877	20561134	2708	Chrd	chordin [Source:MGI Symbol;Acc:MGI:1313268]
ENSMUSG00000006998	220.024	212.207	226.525	205.217	203.955	228.791	217.818	222.098	213.859	16	20470402	20482164	1153	Psmd2	proteasome (prosome, macropain) 26S subunit, non-ATPase, 2 [Source:MGI Symbol;Acc:MGI:1096584]
ENSMUSG00000007021	62.5326	57.5646	67.2547	54.2462	61.3506	68.1898	62.0759	64.5915	63.5679	17	24904066	24908929	1900	Syngr3	synaptogyrin 3 [Source:MGI Symbol;Acc:MGI:1341881]
ENSMUSG00000007029	30.8151	31.2649	34.0279	31.1436	29.8142	30.3108	34.9244	34.2949	31.3476	17	35219963	35235298	1388	Vars1	valyl-tRNA synthetase 1 [Source:MGI Symbol;Acc:MGI:90675]
ENSMUSG00000007030	0.0386269	0.0778959	0.0316747	0.0868488	0.0522398	0	0	0.069231	0.0425291	17	35235555	35245717	4141	Vwa7	von Willebrand factor A domain containing 7 [Source:MGI Symbol;Acc:MGI:1306798]
ENSMUSG00000007033	1.12185	1.3052	0.61034	0.727605	0.897196	0.781891	0.557243	0.812008	0.807617	17	35191679	35198261	2472	Hspa1l	heat shock protein 1-like [Source:MGI Symbol;Acc:MGI:96231]
ENSMUSG00000007034	0.126928	0.0426609	0.130104	0.0951283	0.0214575	0.127782	0.0520393	0.0227493	0.0465835	17	35133442	35149412	2520	Slc44a4	solute carrier family 44, member 4 [Source:MGI Symbol;Acc:MGI:1917379]
ENSMUSG00000007035	0.433855	0.673018	0.369452	0.600297	0.169256	0.443496	0.492582	0.502449	0.66141	17	35247581	35265721	1598	Msh5	mutS homolog 5 [Source:MGI Symbol;Acc:MGI:1329021]
ENSMUSG00000007036	54.5568	62.4836	56.9616	53.3139	52.0029	49.0782	52.4353	60.1077	53.1964	17	35308239	35321963	957	Abhd16a	abhydrolase domain containing 16A [Source:MGI Symbol;Acc:MGI:99476]
ENSMUSG00000007038	20.7697	16.7736	19.1679	18.7839	21.067	21.2494	17.9334	19.1258	17.3731	17	35150229	35154929	2179	Neu1	neuraminidase 1 [Source:MGI Symbol;Acc:MGI:97305]
ENSMUSG00000007039	7.8102	7.69881	8.53137	7.73185	7.74465	8.80162	7.8858	7.14537	6.2248	17	35278011	35281071	915	Ddah2	DDAH family member 2, ADMA independent [Source:MGI Symbol;Acc:MGI:1859016]
ENSMUSG00000007041	6.41817	7.16988	6.53143	5.70996	7.72776	5.24348	4.82737	6.05785	6.91404	17	35268942	35277725	1154	Clic1	chloride intracellular channel 1 [Source:MGI Symbol;Acc:MGI:2148924]
ENSMUSG00000007050	8.17875	9.06458	9.22866	9.80247	8.22728	8.24741	9.06199	7.92301	8.26078	17	35200838	35204867	789	Lsm2	LSM2 homolog, U6 small nuclear RNA and mRNA degradation associated [Source:MGI Symbol;Acc:MGI:90676]
ENSMUSG00000007080	0.649677	0.82848	0.86963	0.816294	0.445779	0.253926	0.705075	0.493165	0.820502	5	110434172	110485340	2790	Pole	polymerase (DNA directed), epsilon [Source:MGI Symbol;Acc:MGI:1196391]
ENSMUSG00000007097	294.556	270.797	280.497	269.019	270.766	268.054	283.044	263.462	259.623	1	172099276	172125631	3127	Atp1a2	ATPase, Na+/K+ transporting, alpha 2 polypeptide [Source:MGI Symbol;Acc:MGI:88106]
ENSMUSG00000007107	0.0562562	0.170171	0.0691965	0.0948649	0.0570615	0.169905	0.0691935	0.0907452	0.0619393	1	172051080	172085981	1896	Atp1a4	ATPase, Na+/K+ transporting, alpha 4 polypeptide [Source:MGI Symbol;Acc:MGI:1351335]
ENSMUSG00000007122	0.720687	0.678232	0.650073	0.540132	0.828472	0.638474	0.94552	0.41334	0.793493	1	172037461	172047435	1110	Casq1	calsequestrin 1 [Source:MGI Symbol;Acc:MGI:1309468]
ENSMUSG00000007207	72.311	59.449	69.4177	60.0855	63.3463	72.2117	63.8768	70.2904	64.7014	5	135052336	135079954	1373	Stx1a	syntaxin 1A (brain) [Source:MGI Symbol;Acc:MGI:109355]
ENSMUSG00000007209	0	0	0.0705358	0.193402	0.058166	0.0692772	0.141066	0.0616677	0.0631382	7	16455854	16460057	930	Ceacam9	CEA cell adhesion molecule 9 [Source:MGI Symbol;Acc:MGI:1347247]
ENSMUSG00000007216	1.64867	1.6443	1.93974	1.20876	1.54503	1.16905	1.25637	1.23335	1.28249	6	48578997	48600161	2975	Zfp775	zinc finger protein 775 [Source:MGI Symbol;Acc:MGI:2683557]
ENSMUSG00000007279	0.627422	1.02038	0.622375	0.978387	1.06752	0.513467	0.821499	1.34943	1.38161	7	109397883	109464886	2634	Scube2	signal peptide, CUB domain, EGF-like 2 [Source:MGI Symbol;Acc:MGI:1928765]
ENSMUSG00000007338	44.6082	43.7984	46.4445	43.1068	47.4439	49.7176	41.8342	41.8643	42.4114	19	6103652	6107815	910	Mrpl49	mitochondrial ribosomal protein L49 [Source:MGI Symbol;Acc:MGI:108180]
ENSMUSG00000007379	0.108712	0.140934	0.267436	0.157132	0.204783	0.206379	0.248323	0.200411	0.273586	3	103009920	103077085	3434	Dennd2c	DENN domain containing 2C [Source:MGI Symbol;Acc:MGI:3036254]
ENSMUSG00000007411	41.6992	41.4503	42.5742	43.5299	44.9267	42.2798	43.5514	39.9552	41.9822	12	111540957	111622655	2077	Mark3	MAP/microtubule affinity regulating kinase 3 [Source:MGI Symbol;Acc:MGI:1341865]
ENSMUSG00000007415	52.4499	47.6676	48.578	47.2045	48.845	50.682	47.0409	47.6412	46.6353	5	3682932	3707185	1453	Gatad1	GATA zinc finger domain containing 1 [Source:MGI Symbol;Acc:MGI:1914460]
ENSMUSG00000007440	0.477679	0.592027	0.526353	0.537007	0.575364	0.396738	0.648733	0.513687	0.427322	18	37138256	37320710	5359	Pcdha10	protocadherin alpha 10 [Source:MGI Symbol;Acc:MGI:1298408]
ENSMUSG00000007457	0	0	0	0	0.0337457	0	0	0	0	5	88117318	88120729	1603	2310003L06Rik	RIKEN cDNA 2310003L06 gene [Source:MGI Symbol;Acc:MGI:1921498]
ENSMUSG00000007458	43.868	45.1164	44.5	43.6278	44.1323	44.6446	44.2041	42.633	44.0005	6	122285679	122294639	2676	M6pr	mannose-6-phosphate receptor, cation dependent [Source:MGI Symbol;Acc:MGI:96904]
ENSMUSG00000007476	3.65331	3.44316	3.18109	3.16145	3.66741	4.39832	3.56699	3.22667	3.42801	2	30127727	30153802	4247	Lrrc8a	leucine rich repeat containing 8A VRAC subunit A [Source:MGI Symbol;Acc:MGI:2652847]
ENSMUSG00000007480	0.320305	0.336425	0.229824	0.465113	0.419651	0.225723	0.295475	0.301394	0.264498	18	68470575	68475517	3996	Mc5r	melanocortin 5 receptor [Source:MGI Symbol;Acc:MGI:99420]
ENSMUSG00000007564	675.545	642.787	647.529	617.862	612.015	652.658	638.186	673.703	630.418	17	21165573	21186178	837	Ppp2r1a	protein phosphatase 2, regulatory subunit A, alpha [Source:MGI Symbol;Acc:MGI:1926334]
ENSMUSG00000007570	10.2508	9.75686	9.3479	9.48743	10.1287	9.39461	9.2388	10.7385	10.2648	17	28532493	28545546	1207	Fance	Fanconi anemia, complementation group E [Source:MGI Symbol;Acc:MGI:1920025]
ENSMUSG00000007589	6.71341	7.40185	7.75604	6.70081	7.57321	6.13959	6.32803	6.57849	8.01335	14	55912146	55919277	1700	Tinf2	Terf1 (TRF1)-interacting nuclear factor 2 [Source:MGI Symbol;Acc:MGI:107246]
ENSMUSG00000007591	0.196503	0.198136	0.145022	0.0441817	0.279042	0.284869	0.483386	0.0845261	0.173083	14	55887641	55889996	1357	Tssk4	testis-specific serine kinase 4 [Source:MGI Symbol;Acc:MGI:1918349]
ENSMUSG00000007594	119.985	123.714	131.014	127.878	100.133	98.9507	129.593	144.954	130.635	8	70536107	70543512	1436	Hapln4	hyaluronan and proteoglycan link protein 4 [Source:MGI Symbol;Acc:MGI:2679531]
ENSMUSG00000007603	18.8019	19.7866	18.7671	19.0789	20.1187	18.8009	19.1416	21.3552	21.5284	17	57071757	57077093	2271	Dus3l	dihydrouridine synthase 3 like [Source:MGI Symbol;Acc:MGI:2147092]
ENSMUSG00000007610	9.35583	10.6491	9.76722	10.3411	9.78217	9.40298	9.9602	10.202	10.4453	8	71940747	71952227	2034	Gtpbp3	GTP binding protein 3 [Source:MGI Symbol;Acc:MGI:1917609]
ENSMUSG00000007613	16.5143	17.1236	13.5071	16.9385	14.5273	14.2687	14.2132	15.0815	15.9566	4	47353222	47414931	2506	Tgfbr1	transforming growth factor, beta receptor I [Source:MGI Symbol;Acc:MGI:98728]
ENSMUSG00000007617	78.9951	61.5546	67.3704	71.4843	77.1538	88.5588	73.1942	64.1259	66.838	13	93436143	93541637	2183	Homer1	homer scaffolding protein 1 [Source:MGI Symbol;Acc:MGI:1347345]
ENSMUSG00000007646	1.74121	2.05666	2.08054	1.92951	1.79137	2.13357	2.01926	2.08646	1.9445	11	87267471	87295780	2143	Rad51c	RAD51 paralog C [Source:MGI Symbol;Acc:MGI:2150020]
ENSMUSG00000007653	51.098	51.5227	52.5702	54.3872	54.7041	47.9318	54.8566	50.4553	52.8246	11	42310584	42519855	1863	Gabrb2	gamma-aminobutyric acid type A receptor subunit beta 2 [Source:MGI Symbol;Acc:MGI:95620]
ENSMUSG00000007655	23.1773	20.6958	21.9134	21.0651	17.5441	19.0846	20.5651	19.4063	20.5039	6	17306334	17341451	925	Cav1	caveolin 1, caveolae protein [Source:MGI Symbol;Acc:MGI:102709]
ENSMUSG00000007656	87.5406	70.2342	80.9579	71.8359	76.1609	85.3669	76.8747	71.2691	73.3265	9	74944896	74967595	1640	Arpp19	cAMP-regulated phosphoprotein 19 [Source:MGI Symbol;Acc:MGI:1891691]
ENSMUSG00000007659	72.1215	74.6193	70.1408	64.147	65.6257	69.8077	62.3001	65.5662	71.1558	2	152622588	152673648	1473	Bcl2l1	BCL2-like 1 [Source:MGI Symbol;Acc:MGI:88139]
ENSMUSG00000007670	33.4903	39.8282	41.0082	35.2395	37.0022	32.6152	33.2806	38.6778	38.8686	17	57328051	57338522	1766	Khsrp	KH-type splicing regulatory protein [Source:MGI Symbol;Acc:MGI:1336214]
ENSMUSG00000007682	9.23625	7.64489	8.017	8.57029	11.5441	11.7708	7.669	7.52759	9.07093	12	90691326	90705812	6415	Dio2	deiodinase, iodothyronine, type II [Source:MGI Symbol;Acc:MGI:1338833]
ENSMUSG00000007721	46.9335	44.9122	43.1684	36.6987	37.296	42.8315	45.152	46.4209	40.4842	8	71320871	71326579	891	Ccdc124	coiled-coil domain containing 124 [Source:MGI Symbol;Acc:MGI:1916403]
ENSMUSG00000007739	98.4488	91.4107	100.308	97.5372	100.179	104.433	92.2092	97.0947	95.8161	11	22940519	22953780	1013	Cct4	chaperonin containing TCP1 subunit 4 [Source:MGI Symbol;Acc:MGI:104689]
ENSMUSG00000007777	22.0076	19.1645	18.9182	23.2649	18.5811	22.1305	21.3781	20.0359	19.2057	11	51576213	51579701	852	Trappc2b	trafficking protein particle complex 2B [Source:MGI Symbol;Acc:MGI:1913300]
ENSMUSG00000007783	56.3501	53.262	51.6457	51.3897	51.2036	54.8489	56.6065	62.115	57.3826	7	44608796	44624275	1890	Cpt1c	carnitine palmitoyltransferase 1c [Source:MGI Symbol;Acc:MGI:2446526]
ENSMUSG00000007805	0.276756	0.279056	0.20425	0.248903	0.30879	0.100303	0.136161	0.386903	0.274243	1	91729183	91775750	1927	Twist2	twist basic helix-loop-helix transcription factor 2 [Source:MGI Symbol;Acc:MGI:104685]
ENSMUSG00000007812	15.6475	16.0123	17.8471	15.9918	17.0258	16.7475	16.9874	16.1873	16.1462	5	145168525	145184112	2062	Zfp655	zinc finger protein 655 [Source:MGI Symbol;Acc:MGI:1919861]
ENSMUSG00000007815	95.2833	94.382	90.2778	96.4091	84.0195	90.171	86.5348	87.6143	84.635	9	108183328	108215133	1842	Rhoa	ras homolog family member A [Source:MGI Symbol;Acc:MGI:1096342]
ENSMUSG00000007817	48.3924	49.6346	47.6923	42.8088	48.6628	45.7632	47.9342	46.5163	45.1798	14	25459609	25667167	2688	Zmiz1	zinc finger, MIZ-type containing 1 [Source:MGI Symbol;Acc:MGI:3040693]
ENSMUSG00000007827	4.60539	4.76429	5.76284	5.11015	6.2891	6.23806	5.5419	4.84535	5.07064	6	118478269	118539187	2675	Ankrd26	ankyrin repeat domain 26 [Source:MGI Symbol;Acc:MGI:1917887]
ENSMUSG00000007833	4.01015	4.33528	3.30534	3.39278	3.60629	3.89564	3.0001	2.93424	2.59454	7	44790108	44804008	1290	Aldh16a1	aldehyde dehydrogenase 16 family, member A1 [Source:MGI Symbol;Acc:MGI:1916998]
ENSMUSG00000007836	71.8314	73.0709	71.2322	64.7904	67.1432	67.1705	68.7552	68.2515	68.7388	13	58273693	58276370	2678	Hnrnpa0	heterogeneous nuclear ribonucleoprotein A0 [Source:MGI Symbol;Acc:MGI:1924384]
ENSMUSG00000007837	4.22128	4.79591	4.38785	3.80983	4.1008	3.66312	4.53391	3.77225	4.45135	7	44703008	44712101	897	Prrg2	proline-rich Gla (G-carboxyglutamic acid) polypeptide 2 [Source:MGI Symbol;Acc:MGI:1929596]
ENSMUSG00000007850	153.031	156.528	168.815	186.278	192.687	179.267	175.966	159.863	195.714	11	50267817	50277355	1401	Hnrnph1	heterogeneous nuclear ribonucleoprotein H1 [Source:MGI Symbol;Acc:MGI:1891925]
ENSMUSG00000007867	8.25555	9.73927	8.83445	8.07438	8.54121	9.27521	7.61557	8.52274	7.54433	12	86129315	86209233	646	Ift43	intraflagellar transport 43 [Source:MGI Symbol;Acc:MGI:1923661]
ENSMUSG00000007872	29.7368	31.8844	34.4305	36.1768	27.9676	27.9974	28.7624	28.4503	26.9767	4	135870808	135873066	764	Id3	inhibitor of DNA binding 3 [Source:MGI Symbol;Acc:MGI:96398]
ENSMUSG00000007877	1.23764	0.510514	0.553572	0.37946	0.456492	1.83497	0.553548	0.604968	0.681333	11	98274637	98275779	948	Tcap	titin-cap [Source:MGI Symbol;Acc:MGI:1330233]
ENSMUSG00000007880	29.53	29.3806	28.1057	28.7822	27.0245	27.1175	26.8933	28.146	27.1662	4	133406319	133484080	4765	Arid1a	AT-rich interaction domain 1A [Source:MGI Symbol;Acc:MGI:1935147]
ENSMUSG00000007888	15.7879	17.7367	11.5447	15.932	18.5989	11.564	12.1558	20.9217	12.7292	8	70945808	70956731	858	Crlf1	cytokine receptor-like factor 1 [Source:MGI Symbol;Acc:MGI:1340030]
ENSMUSG00000007891	114.901	126.597	111.861	107.042	95.1809	105.367	104.223	110.068	107.53	7	141929648	141941775	1546	Ctsd	cathepsin D [Source:MGI Symbol;Acc:MGI:88562]
ENSMUSG00000007892	477.413	492.48	462.475	446.596	436.766	511.807	415.131	525.238	456.804	9	61820566	61821824	499	Rplp1	ribosomal protein lateral stalk subunit P1 [Source:MGI Symbol;Acc:MGI:1927099]
ENSMUSG00000007907	0	0	0	0	0	0	0	0	0	5	88127298	88129403	1505	Cabs1	calcium binding protein, spermatid specific 1 [Source:MGI Symbol;Acc:MGI:1918227]
ENSMUSG00000007908	8.20709	6.98325	9.41944	9.50082	9.40771	10.2834	7.28005	7.51337	9.50648	9	75922137	76043632	1747	Hmgcll1	3-hydroxymethyl-3-methylglutaryl-Coenzyme A lyase-like 1 [Source:MGI Symbol;Acc:MGI:2446108]
ENSMUSG00000007944	17.8809	11.1636	14.2258	10.6937	10.7556	14.7569	12.3711	15.1483	11.0455	7	27353340	27356771	2052	Ttc9b	tetratricopeptide repeat domain 9B [Source:MGI Symbol;Acc:MGI:1920282]
ENSMUSG00000007946	0	0	0	0	0.097292	0	0	0	0.0528044	7	101467520	101471933	1111	Phox2a	paired-like homeobox 2a [Source:MGI Symbol;Acc:MGI:106633]
ENSMUSG00000007950	82.9723	70.823	74.3399	64.1491	72.9568	84.0316	69.3469	79.4825	70.7817	8	71909349	71916299	1801	Abhd8	abhydrolase domain containing 8 [Source:MGI Symbol;Acc:MGI:1918946]
ENSMUSG00000007987	40.7707	33.8727	37.9489	34.7961	35.591	46.3037	39.4186	39.8241	35.286	5	136937004	136944258	1070	Ift22	intraflagellar transport 22 [Source:MGI Symbol;Acc:MGI:1914536]
ENSMUSG00000007989	16.4693	14.8001	15.6718	16.1549	16.6065	17.3896	16.3092	14.0588	15.8486	14	65429898	65499912	6580	Fzd3	frizzled class receptor 3 [Source:MGI Symbol;Acc:MGI:108476]
ENSMUSG00000008028	0.994978	0.752436	1.95816	1.67783	1.05968	1.14191	1.34618	1.17698	1.36937	7	44009467	44035244	1072	1700008O03Rik	RIKEN cDNA 1700008O03 gene [Source:MGI Symbol;Acc:MGI:1916599]
ENSMUSG00000008035	67.9769	64.957	70.8201	61.625	61.4684	61.4789	60.2434	66.0249	59.478	X	10581252	10585929	1005	Mid1ip1	Mid1 interacting protein 1 (gastrulation specific G12-like (zebrafish)) [Source:MGI Symbol;Acc:MGI:1915291]
ENSMUSG00000008036	149.547	145.481	141.851	138.144	143.936	145.373	131.922	161.185	140.532	7	16472335	16483219	628	Ap2s1	adaptor-related protein complex 2, sigma 1 subunit [Source:MGI Symbol;Acc:MGI:2141861]
ENSMUSG00000008090	12.5718	11.1195	10.8517	11.6041	8.76964	9.69881	13.998	11.0053	12.0448	5	108840248	108854790	1209	Fgfrl1	fibroblast growth factor receptor-like 1 [Source:MGI Symbol;Acc:MGI:2150920]
ENSMUSG00000008129	1.30314	1.28112	1.48267	1.09874	0.859165	1.18072	1.40247	1.12109	1.2913	8	84874654	84899219	1637	Brme1	break repair meiotic recombinase recruitment factor 1 [Source:MGI Symbol;Acc:MGI:1921916]
ENSMUSG00000008136	25.6315	31.2753	23.7787	26.1659	20.1451	15.5115	23.8368	27.3051	26.8443	1	43162234	43236144	1109	Fhl2	four and a half LIM domains 2 [Source:MGI Symbol;Acc:MGI:1338762]
ENSMUSG00000008140	56.133	72.1849	64.0417	61.3773	64.088	68.0314	62.7604	68.724	64.1425	7	44139361	44145953	1180	Emc10	ER membrane protein complex subunit 10 [Source:MGI Symbol;Acc:MGI:1916933]
ENSMUSG00000008153	281.506	251.029	278.432	242.255	255.155	277.928	268.631	278.082	255.021	6	124407540	124441753	1501	Clstn3	calsyntenin 3 [Source:MGI Symbol;Acc:MGI:2178323]
ENSMUSG00000008167	7.54215	8.51908	9.02357	9.31289	7.94275	7.26929	7.95865	9.75055	9.62003	8	85786684	85793753	1294	Fbxw9	F-box and WD-40 domain protein 9 [Source:MGI Symbol;Acc:MGI:1915878]
ENSMUSG00000008193	0.03601	0.0363093	0.0885865	0	0	0	0	0.0387245	0.0792957	7	44175417	44181495	1481	Spib	Spi-B transcription factor (Spi-1/PU.1 related) [Source:MGI Symbol;Acc:MGI:892986]
ENSMUSG00000008200	21.8375	23.9856	27.6473	26.4548	27.8904	22.4802	26.073	24.7902	30.4857	2	90575714	90611365	1668	Fnbp4	formin binding protein 4 [Source:MGI Symbol;Acc:MGI:1860513]
ENSMUSG00000008206	18.1175	18.4429	21.3841	23.1845	22.9906	20.7231	22.4736	20.4573	22.473	8	4543026	4581680	2767	Cers4	ceramide synthase 4 [Source:MGI Symbol;Acc:MGI:1914510]
ENSMUSG00000008226	26.2135	23.7367	24.6538	25.5812	24.6753	23.4542	27.698	27.8936	22.4576	2	73142945	73168162	1356	Scrn3	secernin 3 [Source:MGI Symbol;Acc:MGI:1921866]
ENSMUSG00000008301	28.1555	27.2429	27.9275	26.1861	28.0018	27.4766	25.1771	29.7719	26.5528	18	56695515	56720784	1359	Phax	phosphorylated adaptor for RNA export [Source:MGI Symbol;Acc:MGI:1891839]
ENSMUSG00000008305	24.2547	26.3966	20.5482	26.6967	23.0791	18.2145	21.6137	23.6044	24.4001	4	72035379	72119156	2521	Tle1	transducin-like enhancer of split 1 [Source:MGI Symbol;Acc:MGI:104636]
ENSMUSG00000008307	2.2603	2.89505	3.8322	3.98324	5.20495	2.80442	4.13259	3.15332	3.36303	5	3621566	3634356	873	1700109H08Rik	RIKEN cDNA 1700109H08 gene [Source:MGI Symbol;Acc:MGI:1924286]
ENSMUSG00000008318	9.40846	9.09343	10.0736	7.67244	8.15865	8.8338	8.6941	9.59344	8.05098	7	100495054	100512653	1094	Relt	RELT tumor necrosis factor receptor [Source:MGI Symbol;Acc:MGI:2443373]
ENSMUSG00000008333	18.2363	19.3605	18.25	19.1586	18.8701	20.1996	16.9497	19.4134	19.5728	2	142904959	142914773	1160	Snrpb2	U2 small nuclear ribonucleoprotein B [Source:MGI Symbol;Acc:MGI:104805]
ENSMUSG00000008348	45.2117	45.5054	50.5348	39.3185	39.469	40.9727	41.5483	49.3207	43.411	5	125463029	125467266	1964	Ubc	ubiquitin C [Source:MGI Symbol;Acc:MGI:98889]
ENSMUSG00000008373	21.3271	21.3206	23.7345	21.6926	19.0175	22.1785	19.7939	21.2546	23.4243	7	3632984	3645485	2047	Prpf31	pre-mRNA processing factor 31 [Source:MGI Symbol;Acc:MGI:1916238]
ENSMUSG00000008384	6.99967	6.52011	7.6258	4.27177	7.09988	9.74471	5.90359	6.73874	5.43146	7	27186335	27189741	799	Sertad1	SERTA domain containing 1 [Source:MGI Symbol;Acc:MGI:1913438]
ENSMUSG00000008393	20.3769	26.793	20.3818	19.3835	23.8863	18.4402	16.9153	17.1772	19.1688	16	8476444	8490019	2858	Carhsp1	calcium regulated heat stable protein 1 [Source:MGI Symbol;Acc:MGI:1196368]
ENSMUSG00000008398	3.64633	4.70821	4.74321	4.748	4.41695	4.11983	4.29129	5.02138	4.85229	10	93083276	93146997	2033	Elk3	ELK3, member of ETS oncogene family [Source:MGI Symbol;Acc:MGI:101762]
ENSMUSG00000008429	15.7079	14.4334	13.6533	14.063	14.4873	13.5436	14.6071	13.6736	15.1678	9	25019428	25063116	3368	Herpud2	HERPUD family member 2 [Source:MGI Symbol;Acc:MGI:1915393]
ENSMUSG00000008435	20.5804	19.654	22.3935	20.8747	25.157	24.6236	21.0133	21.316	23.0226	7	4427769	4448648	1617	Rdh13	retinol dehydrogenase 13 (all-trans and 9-cis) [Source:MGI Symbol;Acc:MGI:1918732]
ENSMUSG00000008438	0.0732818	0.166255	0.180277	0.205959	0.0371655	0.243458	0.42814	0.197015	0.383254	12	81605358	81615248	2911	Adam21	a disintegrin and metallopeptidase domain 21 [Source:MGI Symbol;Acc:MGI:1861229]
ENSMUSG00000008450	37.3508	37.0789	39.1932	35.8213	39.4479	45.3553	35.0474	36.9572	38.1564	8	106587212	106605962	554	Nutf2	nuclear transport factor 2 [Source:MGI Symbol;Acc:MGI:1915301]
ENSMUSG00000008461	0.27653	0	0	0.133232	0	0.286346	0.0485892	0	0.0434952	7	45266713	45270483	1350	Fut1	fucosyltransferase 1 [Source:MGI Symbol;Acc:MGI:109375]
ENSMUSG00000008475	153.772	169.979	143.457	157.78	148.04	138.129	155.443	162.977	164.82	1	152642293	152651348	1466	Arpc5	actin related protein 2/3 complex, subunit 5 [Source:MGI Symbol;Acc:MGI:1915021]
ENSMUSG00000008482	0.0560787	0	0	0.315219	0.0568815	0.0677475	0	0.241224	0.123488	17	24934813	24937037	950	Rnf151	ring finger protein 151 [Source:MGI Symbol;Acc:MGI:1914754]
ENSMUSG00000008489	46.3768	45.2742	48.2141	52.2213	55.9465	56.4197	55.1347	51.4599	49.8226	4	91139000	91289022	2132	Elavl2	ELAV like RNA binding protein 1 [Source:MGI Symbol;Acc:MGI:1100887]
ENSMUSG00000008496	3.38481	3.69735	3.51906	4.1676	3.90329	3.21287	3.91541	3.37996	3.48274	7	24786769	24879151	2646	Pou2f2	POU domain, class 2, transcription factor 2 [Source:MGI Symbol;Acc:MGI:101897]
ENSMUSG00000008540	14.8292	15.9813	17.2363	14.9887	12.8336	15.203	12.0482	13.7525	15.0541	6	138117314	138133753	784	Mgst1	microsomal glutathione S-transferase 1 [Source:MGI Symbol;Acc:MGI:1913850]
ENSMUSG00000008575	45.5819	48.5477	46.6797	55.5184	49.0746	47.31	51.1148	48.3317	48.6238	4	82208410	82623987	4094	Nfib	nuclear factor I/B [Source:MGI Symbol;Acc:MGI:103188]
ENSMUSG00000008590	0	0	0	0.0497342	0.0224365	0	0	0.0237872	0.0243544	9	48846308	48876290	2411	Htr3b	5-hydroxytryptamine (serotonin) receptor 3B [Source:MGI Symbol;Acc:MGI:1861899]
ENSMUSG00000008601	0.135702	0.205245	0.0834584	0	0	0.0819692	0.0834548	0	0.224116	3	88449336	88455607	786	Rab25	RAB25, member RAS oncogene family [Source:MGI Symbol;Acc:MGI:1858203]
ENSMUSG00000008604	96.2079	86.1374	92.0185	83.8722	83.6267	82.9274	83.3254	88.9247	89.4715	3	88461065	88477032	1306	Ubqln4	ubiquilin 4 [Source:MGI Symbol;Acc:MGI:2150152]
ENSMUSG00000008658	239.162	254.952	224.463	263.463	247.929	201.877	231.121	258.224	244.95	16	5703219	7229390	1387	Rbfox1	RNA binding protein, fox-1 homolog (C. elegans) 1 [Source:MGI Symbol;Acc:MGI:1926224]
ENSMUSG00000008668	13.1584	13.9707	12.1121	10.5802	13.3468	14.0015	12.0044	12.3698	10.6499	17	34170973	34174975	611	Rps18	ribosomal protein S18 [Source:MGI Symbol;Acc:MGI:98146]
ENSMUSG00000008682	325.418	299.808	311.051	288.247	281.26	322.047	276.593	300.743	291.908	X	73314418	73316741	696	Rpl10	ribosomal protein L10 [Source:MGI Symbol;Acc:MGI:105943]
ENSMUSG00000008683	74.6058	78.4928	76.9193	74.4275	71.1079	79.3224	69.1574	75.3888	72.9561	7	117703595	117715411	1860	Rps15a	ribosomal protein S15A [Source:MGI Symbol;Acc:MGI:2389091]
ENSMUSG00000008690	58.7407	55.1747	58.4945	55.722	54.5393	52.814	53.9061	54.9925	54.6537	15	89239922	89257029	1459	Ncaph2	non-SMC condensin II complex, subunit H2 [Source:MGI Symbol;Acc:MGI:1289164]
ENSMUSG00000008730	47.0223	45.4253	43.9358	46.6077	48.5101	47.1742	42.9999	40.2964	43.9906	3	103647131	103698879	3652	Hipk1	homeodomain interacting protein kinase 1 [Source:MGI Symbol;Acc:MGI:1314873]
ENSMUSG00000008734	99.3681	111.137	101.627	103.313	102.625	88.8174	90.8935	95.313	92.1893	7	118571270	118594434	1828	Gprc5b	G protein-coupled receptor, family C, group 5, member B [Source:MGI Symbol;Acc:MGI:1927596]
ENSMUSG00000008763	70.1397	68.6818	65.8148	72.5853	75.5476	72.1889	73.1725	69.6224	73.5435	3	100469524	100592819	1817	Man1a2	mannosidase, alpha, class 1A, member 2 [Source:MGI Symbol;Acc:MGI:104676]
ENSMUSG00000008789	0	0	0	0	0	0	0	0	0	7	17447163	17495057	3273	Ceacam5	CEA cell adhesion molecule 5 [Source:MGI Symbol;Acc:MGI:1920500]
ENSMUSG00000008813	0	0	0	0	0	0	0	0	0	14	52155882	52158157	684	Tppp2	tubulin polymerization-promoting protein family member 2 [Source:MGI Symbol;Acc:MGI:2684923]
ENSMUSG00000008822	26.9252	21.6493	20.2332	18.9791	21.5148	23.4283	20.9778	24.3928	19.5411	12	85319172	85335212	616	Acyp1	acylphosphatase 1 [Source:MGI Symbol;Acc:MGI:1913454]
ENSMUSG00000008843	0	0	0	0	0	0	0	0	0.0550314	5	134943103	134944380	1067	Cldn13	claudin 13 [Source:MGI Symbol;Acc:MGI:1913102]
ENSMUSG00000008845	0.44041	0.457947	0.237	0.448693	0.376915	0.232771	0.186207	0.296005	0.318216	6	124281615	124307486	3875	Cd163	CD163 antigen [Source:MGI Symbol;Acc:MGI:2135946]
ENSMUSG00000008855	87.5459	85.1068	88.554	76.8275	79.4874	88.0684	83.4615	86.3837	83.2566	11	102085258	102120992	1766	Hdac5	histone deacetylase 5 [Source:MGI Symbol;Acc:MGI:1333784]
ENSMUSG00000008859	43.6141	42.8522	41.7337	42.2977	44.9817	40.2963	40.9874	41.2146	42.1973	13	18055156	18118824	1673	Rala	v-ral simian leukemia viral oncogene A (ras related) [Source:MGI Symbol;Acc:MGI:1927243]
ENSMUSG00000008874	0	0	0	0	0	0	0	0	0	8	115144826	115152586	591	Clec3a	C-type lectin domain family 3, member a [Source:MGI Symbol;Acc:MGI:2685642]
ENSMUSG00000008892	72.498	64.6902	76.8417	69.1068	71.9423	80.9575	73.2899	72.8944	74.3495	8	23067091	23083829	1867	Vdac3	voltage-dependent anion channel 3 [Source:MGI Symbol;Acc:MGI:106922]
ENSMUSG00000008932	0.0405096	0	0.0249139	0.0227705	0	0	0	0.0435632	0.022301	4	107825529	107870729	2633	Slc1a7	solute carrier family 1 (glutamate transporter), member 7 [Source:MGI Symbol;Acc:MGI:2444087]
ENSMUSG00000008958	19.9052	19.9759	19.8643	20.4247	19.7616	17.5815	19.3437	21.4561	18.9181	3	95018333	95030362	1136	Vps72	vacuolar protein sorting 72 [Source:MGI Symbol;Acc:MGI:1202305]
ENSMUSG00000008976	15.8648	16.4184	15.9861	18.2719	16.9405	15.9175	16.6102	16.1611	17.5991	16	84631813	84660667	1785	Gabpa	GA repeat binding protein, alpha [Source:MGI Symbol;Acc:MGI:95610]
ENSMUSG00000008999	3.02782	2.52102	2.5675	3.24915	2.37317	1.82892	1.97492	2.22004	2.44976	2	172709805	172782114	2325	Bmp7	bone morphogenetic protein 7 [Source:MGI Symbol;Acc:MGI:103302]
ENSMUSG00000009013	220.558	209.428	202.206	199.153	200.263	219.976	206.226	224.831	205.165	5	115435169	115439058	1091	Dynll1	dynein light chain LC8-type 1 [Source:MGI Symbol;Acc:MGI:1861457]
ENSMUSG00000009030	16.1758	15.3474	16.7288	18.1848	19.049	17.1994	18.1518	16.2749	17.332	2	37240086	37249344	1842	Pdcl	phosducin-like [Source:MGI Symbol;Acc:MGI:1914716]
ENSMUSG00000009035	35.4795	34.3923	34.7793	35.3349	31.5254	32.9264	35.3659	35.2059	32.5707	15	79244884	79287769	1672	Tmem184b	transmembrane protein 184b [Source:MGI Symbol;Acc:MGI:2445179]
ENSMUSG00000009047	0	0	0	0	0	0	0	0	0	16	88574784	88575616	710	Gm5965	predicted gene 5965 [Source:MGI Symbol;Acc:MGI:3645197]
ENSMUSG00000009070	0.0483946	0.14639	0.119053	0.217621	0.19635	0.116929	0.059524	0.156128	0.106567	10	74793309	74868418	1101	Rsph14	radial spoke head homolog 14 (Chlamydomonas) [Source:MGI Symbol;Acc:MGI:1918486]
ENSMUSG00000009073	92.3373	94.401	93.7893	92.2855	94.6651	88.2555	93.1076	96.1379	91.1916	11	4715845	4799536	1451	Nf2	neurofibromin 2 [Source:MGI Symbol;Acc:MGI:97307]
ENSMUSG00000009075	81.153	85.2446	70.8402	84.6391	75.5839	68.0562	84.6152	99.2294	87.0723	11	4686892	4696778	2628	Cabp7	calcium binding protein 7 [Source:MGI Symbol;Acc:MGI:2183437]
ENSMUSG00000009076	8.59398	10.5281	9.3853	8.21667	9.61315	8.34457	8.39701	8.46445	7.51667	11	4654678	4687669	664	Zmat5	zinc finger, matrin type 5 [Source:MGI Symbol;Acc:MGI:1914428]
ENSMUSG00000009079	158.083	180.859	178.634	193.478	180.188	191.708	181.147	188.231	197.027	11	5019689	5049266	1145	Ewsr1	Ewing sarcoma breakpoint region 1 [Source:MGI Symbol;Acc:MGI:99960]
ENSMUSG00000009090	111.849	105.293	107.777	101.542	107.212	109.569	110.408	110.861	105.433	11	4936824	4992791	1716	Ap1b1	adaptor protein complex AP-1, beta 1 subunit [Source:MGI Symbol;Acc:MGI:1096368]
ENSMUSG00000009092	0.69171	0.976443	0.850821	0.855384	0.631451	1.00277	1.1911	1.04139	0.456953	10	75729247	75731775	770	Derl3	Der1-like domain family, member 3 [Source:MGI Symbol;Acc:MGI:1917627]
ENSMUSG00000009093	0	0	0	0	0	0	0	0	0	10	75650777	75658377	952	Gstt4	glutathione S-transferase, theta 4 [Source:MGI Symbol;Acc:MGI:1923136]
ENSMUSG00000009097	0.56325	0.53804	0.437565	0.29994	0.481106	0.465571	0.401084	0.605708	0.554872	16	18399729	18409421	1799	Tbx1	T-box 1 [Source:MGI Symbol;Acc:MGI:98493]
ENSMUSG00000009108	0	0.243138	0.247168	0.180722	0.0815288	0.194206	0.0988628	0.129656	0.221245	3	108000105	108008748	1326	Gnat2	G protein subunit alpha transducin 2 [Source:MGI Symbol;Acc:MGI:95779]
ENSMUSG00000009112	25.0643	22.8509	22.5731	21.6464	24.9234	24.1542	23.0266	25.011	22.85	6	120813173	120869803	2598	Bcl2l13	BCL2 like 13 [Source:MGI Symbol;Acc:MGI:2136959]
ENSMUSG00000009114	0	0.0346483	0.042267	0.0386306	0.0697092	0.0830255	0	0.0369529	0.0756682	10	76284915	76296944	1552	2610028H24Rik	RIKEN cDNA 2610028H24 gene [Source:MGI Symbol;Acc:MGI:1924214]
ENSMUSG00000009115	0	0	0	0	0	0.0538694	0	0	0	10	76398106	76406035	1196	Spatc1l	spermatogenesis and centriole associated 1 like [Source:MGI Symbol;Acc:MGI:1923823]
ENSMUSG00000009145	0.248629	0.426182	0.30582	0.251558	0.252188	0.300363	0.519871	0.294108	0.410619	6	83034825	83044299	2144	Dqx1	DEAQ RNA-dependent ATPase [Source:MGI Symbol;Acc:MGI:2136388]
ENSMUSG00000009185	0	0.105233	0	0.117328	0	0	0	0	0	11	82006011	82007625	511	Ccl8	C-C motif chemokine ligand 8 [Source:MGI Symbol;Acc:MGI:101878]
ENSMUSG00000009207	33.961	31.7698	33.2302	34.3826	32.993	36.9094	35.5015	29.7375	32.9722	2	74350635	74409779	1673	Lnpk	lunapark, ER junction formation factor [Source:MGI Symbol;Acc:MGI:1918115]
ENSMUSG00000009210	0	0	0.0725645	0	0.119678	0.142539	0.145123	0	0.129908	11	106256298	106268384	903	Prr29	proline rich 29 [Source:MGI Symbol;Acc:MGI:1922823]
ENSMUSG00000009214	0.411503	0.124477	0.202464	0.185045	0.166958	0.34799	0.202455	0.309766	0.090615	2	26951648	26962191	1296	Mymk	myomaker, myoblast fusion factor [Source:MGI Symbol;Acc:MGI:1913389]
ENSMUSG00000009216	55.3134	58.7717	48.1513	56.6317	46.4345	30.1999	45.4668	51.9628	46.7327	2	27000392	27032503	2959	Fam163b	family with sequence similarity 163, member B [Source:MGI Symbol;Acc:MGI:1926106]
ENSMUSG00000009246	0.0220103	0.0665796	0.189512	0.222696	0.0893014	0.10636	0	0.0946776	0.0969352	7	142622890	142648379	2423	Trpm5	transient receptor potential cation channel, subfamily M, member 5 [Source:MGI Symbol;Acc:MGI:1861718]
ENSMUSG00000009248	0.132225	0.133324	0.325281	0.0990985	0.0894121	0.159738	0.108422	0	0.0970554	7	142520566	142523001	1209	Ascl2	achaete-scute family bHLH transcription factor 2 [Source:MGI Symbol;Acc:MGI:96920]
ENSMUSG00000009281	3.90829	4.53937	4.86815	4.61617	4.21514	5.08012	4.50284	4.0965	3.92183	6	48546630	48549723	1078	Rarres2	retinoic acid receptor responder (tazarotene induced) 2 [Source:MGI Symbol;Acc:MGI:1918910]
ENSMUSG00000009291	83.7178	79.3874	75.5935	82.9846	81.8688	81.8341	79.7896	74.9014	78.9429	10	77417554	77434566	781	Pttg1ip	pituitary tumor-transforming 1 interacting protein [Source:MGI Symbol;Acc:MGI:2652132]
ENSMUSG00000009292	10.8395	9.42394	9.65948	8.95278	9.19959	12.605	10.7474	10.4076	9.84392	10	77743556	77806397	2893	Trpm2	transient receptor potential cation channel, subfamily M, member 2 [Source:MGI Symbol;Acc:MGI:1351901]
ENSMUSG00000009293	61.2949	68.6875	59.6507	60.1145	58.9268	66.06	65.8579	67.6741	66.7825	10	77458109	77481827	749	Ube2g2	ubiquitin-conjugating enzyme E2G 2 [Source:MGI Symbol;Acc:MGI:1343188]
ENSMUSG00000009350	0.0410553	0.0413965	0.0504991	0.0461544	0.0416431	0.198392	0	0.1766	0.0452028	11	87684407	87695239	1299	Mpo	myeloperoxidase [Source:MGI Symbol;Acc:MGI:97137]
ENSMUSG00000009356	0.468936	0.128955	0.419494	0.383403	0.389168	0.154503	0.157303	0.504285	0.187749	11	87697254	87719115	1251	Lpo	lactoperoxidase [Source:MGI Symbol;Acc:MGI:1923363]
ENSMUSG00000009376	2.3961	2.02519	3.1423	1.66376	2.68059	4.23559	1.92864	2.17884	2.61876	6	17463799	17573979	3027	Met	met proto-oncogene [Source:MGI Symbol;Acc:MGI:96969]
ENSMUSG00000009378	1.08789	1.46258	1.51655	1.63068	1.3732	1.22664	0.951521	0.935918	2.15603	19	34645803	34724689	2205	Slc16a12	solute carrier family 16 (monocarboxylic acid transporters), member 12 [Source:MGI Symbol;Acc:MGI:2147716]
ENSMUSG00000009394	291.871	276.747	275.301	295.635	281.731	328.667	309.411	324.799	267.445	6	115111863	115258967	2724	Syn2	synapsin II [Source:MGI Symbol;Acc:MGI:103020]
ENSMUSG00000009406	29.7673	27.082	24.9079	29.5944	25.6	24.5079	26.5824	26.29	24.9711	X	20799634	20816847	2897	Elk1	ELK1, member of ETS oncogene family [Source:MGI Symbol;Acc:MGI:101833]
ENSMUSG00000009418	21.0315	20.7172	20.5731	21.3939	22.0339	21.9204	22.8398	22.0039	21.5938	1	135362318	135615843	4396	Nav1	neuron navigator 1 [Source:MGI Symbol;Acc:MGI:2183683]
ENSMUSG00000009470	22.1509	21.4842	21.3601	24.7463	25.8657	23.7478	23.2333	20.8684	24.0975	13	98975527	99062892	4234	Tnpo1	transportin 1 [Source:MGI Symbol;Acc:MGI:2681523]
ENSMUSG00000009471	0.0573142	0.0866858	0	0.128865	0.0581347	0.06924	0	0.0924519	0.0946563	7	46025898	46028523	1861	Myod1	myogenic differentiation 1 [Source:MGI Symbol;Acc:MGI:97275]
ENSMUSG00000009487	0	0.0102077	0.0249044	0.0113809	0	0.0244601	0.0249034	0	0	7	45890411	45960858	5268	Otog	otogelin [Source:MGI Symbol;Acc:MGI:1202064]
ENSMUSG00000009535	36.541	33.4855	38.7346	36.6802	41.1138	36.7976	38.6353	36.5943	36.71	18	68433426	68457923	2016	Rnmt	RNA (guanine-7-) methyltransferase [Source:MGI Symbol;Acc:MGI:1915147]
ENSMUSG00000009545	0.559414	0.752085	0.841004	0.559017	0.504376	0.976179	0.840968	0.735269	0.889674	7	142660099	142980779	858	Kcnq1	potassium voltage-gated channel, subfamily Q, member 1 [Source:MGI Symbol;Acc:MGI:108083]
ENSMUSG00000009549	133.525	133.836	132.074	123.384	122.978	136.706	123.199	121.86	123.806	2	118306331	118310192	673	Srp14	signal recognition particle 14 [Source:MGI Symbol;Acc:MGI:107169]
ENSMUSG00000009551	1.15185	0.871071	1.84185	1.5539	1.81093	0.626188	1.41675	1.67222	1.83892	2	32622632	32631028	925	6330409D20Rik	RIKEN cDNA 6330409D20 gene [Source:MGI Symbol;Acc:MGI:1917980]
ENSMUSG00000009555	55.4759	56.6579	50.7508	53.0986	53.2411	52.7922	54.6284	57.0344	55.6159	2	32595796	32603088	1267	Cdk9	cyclin dependent kinase 9 [Source:MGI Symbol;Acc:MGI:1328368]
ENSMUSG00000009563	16.1187	17.7073	18.7249	17.8969	18.5192	17.91	16.8884	17.9757	17.8018	2	32647246	32652256	1072	Tor2a	torsin family 2, member A [Source:MGI Symbol;Acc:MGI:1353596]
ENSMUSG00000009566	7.48599	4.573	5.24249	6.08146	5.98585	6.33716	6.58643	6.5225	6.0764	2	32572621	32594157	976	Fpgs	folylpolyglutamyl synthetase [Source:MGI Symbol;Acc:MGI:95576]
ENSMUSG00000009569	77.7586	78.81	72.6711	80.5158	76.2436	73.5338	70.9638	76.1551	75.8199	16	13074345	13235393	3848	Mrtfb	myocardin related transcription factor B [Source:MGI Symbol;Acc:MGI:3050795]
ENSMUSG00000009575	74.163	69.5357	76.1218	81.1625	74.4358	72.9212	78.3319	70.635	74.9051	15	103099971	103148243	3496	Cbx5	chromobox 5 [Source:MGI Symbol;Acc:MGI:109372]
ENSMUSG00000009580	0	0	0	0	0	0	0	0	0	5	88032888	88042033	1121	Odam	odontogenic, ameloblast asssociated [Source:MGI Symbol;Acc:MGI:1916842]
ENSMUSG00000009585	1.65534	1.99567	1.90333	2.14413	1.89805	1.34768	1.06228	1.78012	2.65461	15	79775860	79800107	1482	Apobec3	apolipoprotein B mRNA editing enzyme, catalytic polypeptide 3 [Source:MGI Symbol;Acc:MGI:1933111]
ENSMUSG00000009588	0	0	0	0.0250646	0	0	0	0	0	11	116655851	116666333	2392	St6galnac1	ST6 (alpha-N-acetyl-neuraminyl-2,3-beta-galactosyl-1,3)-N-acetylgalactosaminide alpha-2,6-sialyltransferase 1 [Source:MGI Symbol;Acc:MGI:1341826]
ENSMUSG00000009596	0.298892	0.559698	0.525207	0.528023	0.259861	0.464252	0.787776	0.275505	0.705186	X	133360867	133377239	1249	Taf7l	TATA-box binding protein associated factor 7 like [Source:MGI Symbol;Acc:MGI:1921719]
ENSMUSG00000009614	9.15607	11.4636	8.37993	9.70787	9.90336	10.0652	10.8347	10.8729	8.64772	2	27078405	27138349	1228	Sardh	sarcosine dehydrogenase [Source:MGI Symbol;Acc:MGI:2183102]
ENSMUSG00000009621	6.30795	7.13133	6.34822	7.2449	7.28459	6.9937	6.81817	6.87154	7.45632	2	27152116	27317045	1952	Vav2	vav 2 oncogene [Source:MGI Symbol;Acc:MGI:102718]
ENSMUSG00000009628	0.189597	0.218483	0.249867	0.258819	0.288467	0.0981633	0.233199	0.160198	0.19384	8	34006766	34075610	3937	Tex15	testis expressed gene 15 [Source:MGI Symbol;Acc:MGI:1934816]
ENSMUSG00000009630	72.7536	71.4182	75.2885	69.6273	68.5661	73.8135	70.7752	65.6667	69.8306	8	34089653	34109469	1469	Ppp2cb	protein phosphatase 2 (formerly 2A), catalytic subunit, beta isoform [Source:MGI Symbol;Acc:MGI:1321161]
ENSMUSG00000009633	3.91868	3.14866	2.10879	2.75337	2.79477	3.18071	2.56056	3.42394	3.30334	1	192954469	192955525	871	G0s2	G0/G1 switch gene 2 [Source:MGI Symbol;Acc:MGI:1316737]
ENSMUSG00000009640	20.6257	17.7161	19.3213	17.659	15.8845	19.9571	17.1476	19.4593	17.4526	4	117531878	117539470	1116	Dmap1	DNA methyltransferase 1-associated protein 1 [Source:MGI Symbol;Acc:MGI:1913483]
ENSMUSG00000009646	0	0	0.0691965	0	0.114123	0.0679618	0	0	0	10	59239482	59257798	947	Pla2g12b	phospholipase A2, group XIIB [Source:MGI Symbol;Acc:MGI:1917086]
ENSMUSG00000009647	27.9009	28.7952	27.5474	30.874	26.5554	27.5094	29.0082	28.4568	27.3101	10	59282806	59452514	1704	Mcu	mitochondrial calcium uniporter [Source:MGI Symbol;Acc:MGI:3026965]
ENSMUSG00000009654	0.101906	0.034251	0.167129	0.0763753	0	0.12311	0	0.0365293	0.0374003	10	59258780	59277600	1569	Oit3	oncoprotein induced transcript 3 [Source:MGI Symbol;Acc:MGI:1201782]
ENSMUSG00000009670	0.157887	0.0884442	0.0431568	0.197219	0.142354	0.0635801	0	0.0188655	0	X	99882254	100103273	3039	Tex11	testis expressed gene 11 [Source:MGI Symbol;Acc:MGI:1933237]
ENSMUSG00000009681	74.546	71.7245	70.548	70.5197	74.8641	74.8581	74.21	71.4011	70.8323	10	74896424	75020753	2093	Bcr	BCR activator of RhoGEF and GTPase [Source:MGI Symbol;Acc:MGI:88141]
ENSMUSG00000009687	4.75163	5.04329	3.61444	4.63893	6.84899	5.28716	5.38298	3.96683	6.33306	7	30732147	30741906	853	Fxyd5	FXYD domain-containing ion transport regulator 5 [Source:MGI Symbol;Acc:MGI:1201785]
ENSMUSG00000009731	3.26804	3.58019	3.86767	3.37605	2.9923	3.39318	3.99787	3.47639	4.16222	X	7688528	7704519	3019	Kcnd1	potassium voltage-gated channel, Shal-related family, member 1 [Source:MGI Symbol;Acc:MGI:96671]
ENSMUSG00000009733	16.1751	15.2645	17.462	15.2535	17.3943	17.3022	16.7272	16.8202	14.9044	15	100395893	100449889	1697	Tfcp2	transcription factor CP2 [Source:MGI Symbol;Acc:MGI:98509]
ENSMUSG00000009734	0.429023	0.432589	0.487116	0.742013	0.736433	0.598031	0.487095	0.780768	0.690378	13	18295683	18572271	1615	Pou6f2	POU domain, class 6, transcription factor 2 [Source:MGI Symbol;Acc:MGI:2443631]
ENSMUSG00000009739	58.7953	54.8466	56.9015	51.9122	57.0349	51.0736	54.2824	54.6819	56.9503	15	100473199	100497865	2556	Pou6f1	POU domain, class 6, transcription factor 1 [Source:MGI Symbol;Acc:MGI:102935]
ENSMUSG00000009741	27.2208	25.378	27.6008	29.0567	29.0616	27.2448	29.7761	25.6693	29.5561	9	113760002	113806270	2832	Ubp1	upstream binding protein 1 [Source:MGI Symbol;Acc:MGI:104889]
ENSMUSG00000009772	0.627422	0.575124	0.736666	0.865655	0.723186	0.689068	0.806789	0.8894	0.659405	1	132243864	132261226	1869	Nuak2	NUAK family, SNF1-like kinase, 2 [Source:MGI Symbol;Acc:MGI:1921387]
ENSMUSG00000009828	9.86241	12.446	10.6178	11.5714	12.4161	11.5678	10.9452	10.2751	11.1522	9	78016474	78079389	2600	Cilk1	ciliogenesis associated kinase 1 [Source:MGI Symbol;Acc:MGI:1934157]
ENSMUSG00000009863	71.6197	67.9449	71.8376	61.5764	63.9597	70.6682	63.4204	69.762	66.3529	4	140688514	140706504	1146	Sdhb	succinate dehydrogenase complex, subunit B, iron sulfur (Ip) [Source:MGI Symbol;Acc:MGI:1914930]
ENSMUSG00000009876	1.53417	0.662968	2.24652	1.31407	0.889222	2.02992	0.808711	0.78563	1.20654	2	152596093	152606957	730	Cox4i2	cytochrome c oxidase subunit 4I2 [Source:MGI Symbol;Acc:MGI:2135755]
ENSMUSG00000009894	404.426	362.173	400.77	339.146	347.913	404.517	355.146	380.984	358.519	11	59297960	59342012	804	Snap47	synaptosomal-associated protein, 47 [Source:MGI Symbol;Acc:MGI:1915076]
ENSMUSG00000009900	0	0.0194763	0	0	0.0391846	0.0700049	0	0	0.0212671	11	59138859	59181578	2761	Wnt3a	wingless-type MMTV integration site family, member 3A [Source:MGI Symbol;Acc:MGI:98956]
ENSMUSG00000009905	14.5548	14.5096	15.2905	15.2305	15.2274	15.084	14.2765	13.5059	15.501	1	106648189	106687457	2913	Kdsr	3-ketodihydrosphingosine reductase [Source:MGI Symbol;Acc:MGI:1918000]
ENSMUSG00000009907	30.6679	26.778	27.3105	28.8524	28.3913	28.7834	28.1409	28.4719	28.3766	1	106691801	106724458	1972	Vps4b	vacuolar protein sorting 4B [Source:MGI Symbol;Acc:MGI:1100499]
ENSMUSG00000009927	219.706	208.875	197.406	189.989	182.353	216.759	179.603	211.405	200.595	9	44318436	44321724	752	Rps25	ribosomal protein S25 [Source:MGI Symbol;Acc:MGI:1922867]
ENSMUSG00000009941	0.0479378	0.0241681	0	0.0808377	0.0243121	0.0579127	0.0294811	0.103103	0.0263903	X	133845275	133865503	2224	Nxf2	nuclear RNA export factor 2 [Source:MGI Symbol;Acc:MGI:1933192]
ENSMUSG00000009995	32.7257	34.118	36.6506	35.0871	35.1408	37.0948	40.0033	33.8892	38.5896	X	73325518	73333757	1056	Tafazzin	tafazzin, phospholipid-lysophospholipid transacylase [Source:MGI Symbol;Acc:MGI:109626]
ENSMUSG00000010021	2.16293	2.50642	1.62805	1.95978	2.09566	1.482	1.31032	1.49279	1.4573	11	114656214	114681565	1651	Kif19a	kinesin family member 19A [Source:MGI Symbol;Acc:MGI:2447024]
ENSMUSG00000010025	33.0143	32.468	36.3234	34.4062	32.2651	36.6979	34.1193	34.2775	32.0837	11	61114243	61158290	1637	Aldh3a2	aldehyde dehydrogenase family 3, subfamily A2 [Source:MGI Symbol;Acc:MGI:1353452]
ENSMUSG00000010044	2.21266	2.74591	1.67485	2.04101	2.47453	3.35847	1.74456	1.83035	1.74906	9	107424497	107428518	940	Zmynd10	zinc finger, MYND domain containing 10 [Source:MGI Symbol;Acc:MGI:2387863]
ENSMUSG00000010045	12.6156	12.9656	12.0493	11.04	11.1197	11.7756	12.4075	12.5733	10.3574	9	107411144	107415872	2194	Tmem115	transmembrane protein 115 [Source:MGI Symbol;Acc:MGI:1930765]
ENSMUSG00000010047	6.14481	5.58394	4.80557	4.30684	4.15518	4.94894	4.29217	6.2001	4.67743	9	107445144	107449978	1405	Hyal2	hyaluronoglucosaminidase 2 [Source:MGI Symbol;Acc:MGI:1196334]
ENSMUSG00000010048	3.42064	4.23295	4.33497	3.37937	3.46961	3.00538	3.18734	3.51128	4.16565	9	107464841	107470584	1028	Ifrd2	interferon-related developmental regulator 2 [Source:MGI Symbol;Acc:MGI:1316708]
ENSMUSG00000010051	1.76433	2.10245	1.61119	2.28399	2.19631	1.8408	1.44672	1.49486	1.91313	9	107454126	107458909	1994	Hyal1	hyaluronoglucosaminidase 1 [Source:MGI Symbol;Acc:MGI:96298]
ENSMUSG00000010054	71.5118	66.335	73.0527	63.2854	62.4271	69.4714	66.9206	70.2405	68.4308	9	107440454	107443311	792	Tusc2	tumor suppressor 2, mitochondrial calcium regulator [Source:MGI Symbol;Acc:MGI:1931086]
ENSMUSG00000010057	23.9909	25.8457	26.0569	23.8747	24.4956	24.5683	22.9942	26.8245	27.4058	9	107419425	107422905	1006	Nprl2	NPR2 like, GATOR1 complex subunit [Source:MGI Symbol;Acc:MGI:1914482]
ENSMUSG00000010064	40.8795	45.2277	41.2873	43.68	37.1661	35.7932	39.7632	41.7831	46.0003	9	107527833	107546729	1421	Slc38a3	solute carrier family 38, member 3 [Source:MGI Symbol;Acc:MGI:1923507]
ENSMUSG00000010066	7.36908	10.2493	9.34449	7.2253	7.81363	9.23282	8.31624	8.28403	9.46857	9	107276811	107406542	3509	Cacna2d2	calcium channel, voltage-dependent, alpha 2/delta subunit 2 [Source:MGI Symbol;Acc:MGI:1929813]
ENSMUSG00000010067	3.40486	4.30048	4.32032	3.82775	5.05317	4.45972	3.79114	3.58444	3.55152	9	107428754	107439466	1487	Rassf1	Ras association (RalGDS/AF-6) domain family member 1 [Source:MGI Symbol;Acc:MGI:1928386]
ENSMUSG00000010080	1.07378	1.6842	1.28408	2.21309	0.968131	0.900836	1.1006	1.12264	1.67486	11	94380425	94390800	1788	Epn3	epsin 3 [Source:MGI Symbol;Acc:MGI:1919139]
ENSMUSG00000010086	156.779	169.921	155.944	185.873	147.907	135.204	193.684	198.759	171.56	11	61339268	61344957	1775	Rnf112	ring finger protein 112 [Source:MGI Symbol;Acc:MGI:106611]
ENSMUSG00000010095	92.5555	89.0948	89.464	84.8915	83.2425	95.6598	89.4601	86.7314	84.8156	19	8684246	8700733	1016	Slc3a2	solute carrier family 3 (activators of dibasic and neutral amino acid transport), member 2 [Source:MGI Symbol;Acc:MGI:96955]
ENSMUSG00000010097	58.1026	61.793	65.5408	69.7367	70.0854	63.2975	64.7899	60.3191	71.4923	19	8734437	8748286	1139	Nxf1	nuclear RNA export factor 1 [Source:MGI Symbol;Acc:MGI:1858330]
ENSMUSG00000010110	28.5977	23.9862	29.4189	27.7568	29.5733	28.1677	28.3085	30.4302	29.4065	19	8718777	8733433	1242	Stx5a	syntaxin 5A [Source:MGI Symbol;Acc:MGI:1928483]
ENSMUSG00000010122	0.577371	0.520889	0.672803	0.375784	0.493168	0.36711	0.261634	0.490179	0.334578	11	61234227	61269171	1754	Slc47a1	solute carrier family 47, member 1 [Source:MGI Symbol;Acc:MGI:1914723]
ENSMUSG00000010136	0.114937	0.347677	0.565503	1.22752	0.466331	1.0414	0.282739	0.432604	0.569468	3	105904273	105921962	927	Cimap3	ciliary microtubule associated protein 3 [Source:MGI Symbol;Acc:MGI:1923670]
ENSMUSG00000010142	1.54314	2.86297	1.74625	2.42872	2.00349	1.9388	1.74618	2.25687	1.83495	11	61017581	61040198	864	Tnfrsf13b	tumor necrosis factor receptor superfamily, member 13b [Source:MGI Symbol;Acc:MGI:1889411]
ENSMUSG00000010154	5.37111	4.60099	5.61269	4.32827	5.448	6.63228	5.49552	4.83036	5.93988	8	124059452	124096254	2244	Spire2	spire type actin nucleation factor 2 [Source:MGI Symbol;Acc:MGI:2446256]
ENSMUSG00000010175	27.2845	33.1913	25.7673	35.6768	24.1111	19.8499	23.8317	26.5463	22.1929	1	189850232	189902911	4780	Prox1	prospero homeobox 1 [Source:MGI Symbol;Acc:MGI:97772]
ENSMUSG00000010205	0	0	0	0	0.0155891	0	0	0	0	9	20985454	21003304	3470	Raver1	ribonucleoprotein, PTB-binding 1 [Source:MGI Symbol;Acc:MGI:1919016]
ENSMUSG00000010277	237.067	217.742	227.797	228.208	226.112	226.219	232.525	230.404	227.708	11	78152578	78181449	1605	Bltp2	bridge-like lipid transfer protein family member 2 [Source:MGI Symbol;Acc:MGI:1919753]
ENSMUSG00000010290	13.0166	13.5135	13.3928	13.1768	13.5471	13.2284	12.937	12.3061	12.0561	1	43137870	43155107	3458	AI597479	expressed sequence AI597479 [Source:MGI Symbol;Acc:MGI:2138299]
ENSMUSG00000010307	10.6662	9.72415	10.6597	9.44285	8.47478	8.42931	9.62067	8.8894	10.4715	7	46700349	46704525	1199	Tmem86a	transmembrane protein 86A [Source:MGI Symbol;Acc:MGI:1915143]
ENSMUSG00000010311	0.146917	0.185173	0.361423	0.289037	0.186275	0.354974	0.316232	0.236987	0.242638	1	133824937	133835737	1452	Optc	opticin [Source:MGI Symbol;Acc:MGI:2151113]
ENSMUSG00000010342	0.115602	0.271979	0.331783	0.216599	0.234513	0.186208	0.42656	0.248631	0.212133	11	87295891	87446649	1384	Tex14	testis expressed gene 14 [Source:MGI Symbol;Acc:MGI:1933227]
ENSMUSG00000010358	1.32641	1.19908	1.68778	1.18264	1.20622	1.76817	1.51893	1.4264	1.76256	11	101339233	101349524	1166	Ifi35	interferon-induced protein 35 [Source:MGI Symbol;Acc:MGI:1917360]
ENSMUSG00000010362	2.45603	2.97173	3.36623	2.99773	2.63354	1.86502	2.93453	3.09393	1.54522	11	101518021	101526926	760	Rdm1	RAD52 motif 1 [Source:MGI Symbol;Acc:MGI:1913849]
ENSMUSG00000010376	98.8934	97.4271	96.8407	89.0979	85.9666	99.5415	84.3831	101.279	82.7441	14	55899720	55909581	611	Nedd8	neural precursor cell expressed, developmentally down-regulated gene 8 [Source:MGI Symbol;Acc:MGI:97301]
ENSMUSG00000010392	28.0044	27.093	27.4117	27.8853	28.2211	28.5676	27.1314	27.2112	26.5358	11	76617428	76654405	2350	Gosr1	golgi SNAP receptor complex member 1 [Source:MGI Symbol;Acc:MGI:1858260]
ENSMUSG00000010406	17.9039	22.79	20.6166	24.2673	17.7739	20.0953	16.7112	23.2135	18.3146	14	54664366	54667213	420	Mrpl52	mitochondrial ribosomal protein L52 [Source:MGI Symbol;Acc:MGI:1916086]
ENSMUSG00000010435	0.0648794	0	0	0	0	0	0	0	0	8	12623029	12650744	821	Spaca7	sperm acrosome associated 7 [Source:MGI Symbol;Acc:MGI:1925884]
ENSMUSG00000010453	34.9968	34.3429	34.7304	35.5571	35.7547	35.1508	32.424	34.721	36.1345	1	36374811	36408262	2105	Kansl3	KAT8 regulatory NSL complex subunit 3 [Source:MGI Symbol;Acc:MGI:1918055]
ENSMUSG00000010461	1.81706	2.2444	1.70422	2.09382	2.11954	1.78356	2.31875	1.78306	2.72586	10	22978862	23226684	2348	Eya4	EYA transcriptional coactivator and phosphatase 4 [Source:MGI Symbol;Acc:MGI:1337104]
ENSMUSG00000010476	0.682102	1.59947	1.19021	1.28398	2.10778	0.670724	0.721902	0.47764	0.908198	7	136795402	136916174	3362	Ebf3	early B cell factor 3 [Source:MGI Symbol;Acc:MGI:894289]
ENSMUSG00000010492	0.389276	1.00932	1.36806	1.00029	1.18455	1.74674	0.615599	0.777438	1.28581	2	181220273	181226963	959	Uckl1os	uridine-cytidine kinase 1-like 1, opposite strand [Source:MGI Symbol;Acc:MGI:3801877]
ENSMUSG00000010505	6.63257	6.45709	6.64934	7.29273	7.61328	6.32975	6.90479	6.61828	6.04354	2	181405125	181469590	2565	Myt1	myelin transcription factor 1 [Source:MGI Symbol;Acc:MGI:1100535]
ENSMUSG00000010517	18.7184	19.3765	20.2994	19.8915	20.2503	19.4019	21.2521	20.3081	21.524	4	109533785	109821157	1925	Faf1	Fas-associated factor 1 [Source:MGI Symbol;Acc:MGI:109419]
ENSMUSG00000010529	2.37026	2.92106	2.59154	2.66465	1.51375	3.07557	1.61964	3.30417	3.38296	12	111451043	111452257	1215	Gm266	predicted gene 266 [Source:MGI Symbol;Acc:MGI:2685112]
ENSMUSG00000010538	0.384366	1.06579	0.827366	1.51237	0.389869	1.16086	0.70914	1.44669	1.26959	3	88190064	88204306	555	Tsacc	TSSK6 activating co-chaperone [Source:MGI Symbol;Acc:MGI:1924177]
ENSMUSG00000010554	10.7316	11.1682	11.2297	10.8445	10.3087	11.0293	10.4453	10.4662	10.3744	11	74661656	74719351	3096	Mettl16	methyltransferase 16, N6-methyladenosine [Source:MGI Symbol;Acc:MGI:1914743]
ENSMUSG00000010592	2.86685	2.33478	2.93859	2.72709	2.79605	2.22012	2.71243	2.56913	2.79226	17	50586423	50600664	1451	Dazl	deleted in azoospermia-like [Source:MGI Symbol;Acc:MGI:1342328]
ENSMUSG00000010601	0.257637	0.185556	0.362172	0.206883	0.149329	0.666955	0.181078	0.237478	0.283664	15	77272419	77283310	1449	Apol7a	apolipoprotein L 7a [Source:MGI Symbol;Acc:MGI:1923011]
ENSMUSG00000010607	25.1883	26.2599	23.2367	23.6847	18.8463	23.3856	20.2715	24.7462	22.7684	9	22068142	22069654	685	Pigyl	phosphatidylinositol glycan anchor biosynthesis, class Y-like [Source:MGI Symbol;Acc:MGI:1913518]
ENSMUSG00000010608	74.205	78.8002	84.1506	92.4718	93.8905	83.4179	92.8356	75.0079	93.1578	12	83678010	83729897	1675	Rbm25	RNA binding motif protein 25 [Source:MGI Symbol;Acc:MGI:1914289]
ENSMUSG00000010609	11.7098	13.5057	14.1001	10.7161	13.2527	12.6076	10.6125	13.3436	11.8975	1	180054569	180091003	1297	Psen2	presenilin 2 [Source:MGI Symbol;Acc:MGI:109284]
ENSMUSG00000010651	1.59758	1.5161	1.4449	1.53188	1.04852	0.794704	1.90718	1.76853	1.86244	9	118977091	118986161	1134	Acaa1b	acetyl-Coenzyme A acyltransferase 1B [Source:MGI Symbol;Acc:MGI:3605455]
ENSMUSG00000010660	3.77801	3.21956	3.65768	4.00063	2.99151	3.44518	3.86738	4.27249	4.50855	9	118900595	118922570	2188	Plcd1	phospholipase C, delta 1 [Source:MGI Symbol;Acc:MGI:97614]
ENSMUSG00000010663	176.902	175.112	174.396	164.447	165.035	174.067	158.389	158.265	163.675	19	10160252	10174241	1434	Fads1	fatty acid desaturase 1 [Source:MGI Symbol;Acc:MGI:1923517]
ENSMUSG00000010721	14.0238	12.7772	14.0479	14.9036	13.3036	14.6992	14.2707	13.4535	14.0187	5	29434800	29583388	2643	Lmbr1	limb region 1 [Source:MGI Symbol;Acc:MGI:1861746]
ENSMUSG00000010751	0.70204	0.707875	0.565759	0.59873	0.564762	0.467928	0.982592	0.702894	0.799616	7	143188543	143203398	2203	Tnfrsf22	tumor necrosis factor receptor superfamily, member 22 [Source:MGI Symbol;Acc:MGI:1930270]
ENSMUSG00000010755	29.0548	29.1517	32.0938	28.6342	31.5066	34.119	28.6246	28.0588	29.5171	7	143110967	143153827	1115	Cars1	cysteinyl-tRNA synthetase 1 [Source:MGI Symbol;Acc:MGI:1351477]
ENSMUSG00000010760	0	0	0	0	0	0	0	0	0	7	143055282	143056887	498	Phlda2	pleckstrin homology like domain, family A, member 2 [Source:MGI Symbol;Acc:MGI:1202307]
ENSMUSG00000010796	0	0	0	0	0	0.0561218	0	0	0	6	18050963	18109060	1147	Asz1	ankyrin repeat, SAM and basic leucine zipper domain containing 1 [Source:MGI Symbol;Acc:MGI:1921318]
ENSMUSG00000010797	2.24675	2.33697	1.74541	2.23334	2.01504	1.05713	2.26893	2.79761	2.21334	6	17988939	18030584	2255	Wnt2	wingless-type MMTV integration site family, member 2 [Source:MGI Symbol;Acc:MGI:98954]
ENSMUSG00000010803	192.069	186.743	214.826	181.111	196.613	186.33	196.676	175.535	207.545	11	42021766	42073757	1778	Gabra1	gamma-aminobutyric acid type A receptor subunit alpha 1 [Source:MGI Symbol;Acc:MGI:95613]
ENSMUSG00000010825	0.56483	0.808357	0.537875	0.757882	0.572916	0.484254	0.717135	0.489844	0.421281	5	143343093	143377907	2926	Grid2ip	glutamate receptor, ionotropic, delta 2 (Grid2) interacting protein 1 [Source:MGI Symbol;Acc:MGI:2176213]
ENSMUSG00000010830	0.0377965	0.304885	0.185963	0.169963	0.0766752	0.0913222	0.0929773	0.365811	0.124844	15	79400612	79411940	1411	Kdelr3	KDEL (Lys-Asp-Glu-Leu) endoplasmic reticulum protein retention receptor 3 [Source:MGI Symbol;Acc:MGI:2145953]
ENSMUSG00000010841	0.202779	0.511161	0.249423	0.227964	0.102841	0.244973	0.374119	0.436129	0.111632	11	101875105	101883090	525	Cfap97d1	CFAP97 domain containing 1 [Source:MGI Symbol;Acc:MGI:1922687]
ENSMUSG00000010911	11.0195	10.7718	12.7265	11.7261	13.4809	12.8043	12.7259	11.8501	12.5031	2	102904020	102922989	634	Apip	APAF1 interacting protein [Source:MGI Symbol;Acc:MGI:1926788]
ENSMUSG00000010914	31.9496	30.8601	33.4754	31.6599	32.5619	37.8966	33.5116	34.1938	31.5788	2	102851420	102903858	1746	Pdhx	pyruvate dehydrogenase complex, component X [Source:MGI Symbol;Acc:MGI:1351627]
ENSMUSG00000010936	8.05536	7.25388	8.20498	7.66994	7.55402	8.52781	6.91681	7.68191	7.12134	8	111345217	111447030	3157	Vac14	Vac14 homolog (S. cerevisiae) [Source:MGI Symbol;Acc:MGI:2157980]
ENSMUSG00000011008	0	0.03908	0.14302	0	0	0.0936451	0.0476711	0.083359	0	3	145855588	145901268	1376	Mcoln2	mucolipin 2 [Source:MGI Symbol;Acc:MGI:1915529]
ENSMUSG00000011034	0.0519794	0.170337	0.127872	0.175306	0.14499	0.0627952	0.0639332	0.181667	0.214614	5	33261563	33320214	4104	Slc5a1	solute carrier family 5 (sodium/glucose cotransporter), member 1 [Source:MGI Symbol;Acc:MGI:107678]
ENSMUSG00000011096	29.2807	27.2948	27.1944	27.8252	25.8712	28.9893	28.8514	31.7199	26.4797	7	44498415	44504845	988	Akt1s1	AKT1 substrate 1 [Source:MGI Symbol;Acc:MGI:1914855]
ENSMUSG00000011114	22.2523	18.5201	21.4456	19.0415	20.5218	19.899	21.5976	19.1504	18.6832	9	37560059	37568608	1715	Tbrg1	transforming growth factor beta regulated gene 1 [Source:MGI Symbol;Acc:MGI:1100877]
ENSMUSG00000011118	0	0	0	0	0	0	0	0	0	9	37571198	37580531	1404	Panx3	pannexin 3 [Source:MGI Symbol;Acc:MGI:1918881]
ENSMUSG00000011148	11.2059	11.5296	11.7019	8.58698	12.387	8.56459	8.83232	7.52547	8.35958	12	112586479	112607794	1166	Adss1	adenylosuccinate synthase 1 [Source:MGI Symbol;Acc:MGI:87947]
ENSMUSG00000011154	0.149177	0.338438	0.229365	0.461189	0.491767	0.540653	0.45871	0.280739	0.410619	7	83423309	83444088	1429	Cfap161	cilia and flagella associated protein 161 [Source:MGI Symbol;Acc:MGI:1922806]
ENSMUSG00000011158	29.1512	27.2972	26.7397	28.9103	28.3766	27.0269	27.7947	29.4531	26.2243	12	112923705	112964324	1180	Brf1	BRF1, RNA polymerase III transcription initiation factor 90 kDa subunit [Source:MGI Symbol;Acc:MGI:1919558]
ENSMUSG00000011171	0.519456	0.872956	0.69219	0.632638	0.526893	0.156886	1.54405	0.651716	0.667256	12	116041346	116109881	1231	Vipr2	vasoactive intestinal peptide receptor 2 [Source:MGI Symbol;Acc:MGI:107166]
ENSMUSG00000011179	31.8357	32.8727	35.6845	34.6058	30.3492	28.686	31.8556	35.3167	32.8381	12	17594795	17601506	1114	Odc1	ornithine decarboxylase, structural 1 [Source:MGI Symbol;Acc:MGI:97402]
ENSMUSG00000011254	5.91671	6.98049	7.32721	7.46605	8.16518	6.46709	7.87146	8.35376	7.62232	11	45837670	45846321	1324	Thg1l	tRNA-histidine guanylyltransferase 1-like (S. cerevisiae) [Source:MGI Symbol;Acc:MGI:1913878]
ENSMUSG00000011256	8.01097	7.34531	9.21168	7.80686	7.34302	6.3057	9.71371	8.63925	8.34552	11	45946819	46038170	2349	Adam19	ADAM metallopeptidase domain 19 [Source:MGI Symbol;Acc:MGI:105377]
ENSMUSG00000011257	17.586	16.6773	16.6064	16.0738	15.5638	13.9629	16.1461	15.9651	15.7149	4	123156144	123192718	2141	Pabpc4	poly(A) binding protein, cytoplasmic 4 [Source:MGI Symbol;Acc:MGI:2385206]
ENSMUSG00000011263	0.154433	0.173018	0.105531	0.115743	0.208858	0.062189	0.0422107	0.0922635	0.0755708	7	19197256	19230687	3108	Exoc3l2	exocyst complex component 3-like 2 [Source:MGI Symbol;Acc:MGI:1921713]
ENSMUSG00000011267	0.245764	0.198246	0.362756	0.552577	0.348996	0.653185	0.120913	0.475722	0.270592	7	19311212	19314581	1084	Zfp296	zinc finger protein 296 [Source:MGI Symbol;Acc:MGI:1926956]
ENSMUSG00000011305	0.590775	0.514455	0.495456	0.241509	0.408568	0.486615	0.528463	0.60643	0.502626	17	56418601	56424596	1986	Plin5	perilipin 5 [Source:MGI Symbol;Acc:MGI:1914218]
ENSMUSG00000011306	19.1772	20.6461	20.7928	20.8746	18.7725	19.3431	20.5672	21.7576	21.2933	8	70495463	70524997	2627	Sugp1	SURP and G patch domain containing 1 [Source:MGI Symbol;Acc:MGI:1917866]
ENSMUSG00000011349	0	0	0	0	0	0.0397948	0	0	0	7	24569482	24577076	1619	Dmrtc2	doublesex and mab-3 related transcription factor like family C2 [Source:MGI Symbol;Acc:MGI:1918491]
ENSMUSG00000011350	0	0	0	0	0	0	0	0	0	7	24518220	24539700	1239	Gm5893	predicted gene 5893 [Source:MGI Symbol;Acc:MGI:3645761]
ENSMUSG00000011382	4.25501	5.23921	4.60472	5.01347	4.97992	5.18981	4.37806	4.72975	5.45066	7	45120411	45138229	2606	Dhdh	dihydrodiol dehydrogenase [Source:MGI Symbol;Acc:MGI:1919005]
ENSMUSG00000011427	6.72824	6.0581	6.97501	6.27373	8.51358	7.93794	6.28277	7.28382	7.30884	7	29515539	29530430	2369	Zfp790	zinc finger protein 790 [Source:MGI Symbol;Acc:MGI:1923431]
ENSMUSG00000011463	0.168104	0	0	0.0472456	0.0426275	0.101541	0.0516907	0.0451938	0.3239	3	20302428	20329897	1268	Cpb1	carboxypeptidase B1 [Source:MGI Symbol;Acc:MGI:1923953]
ENSMUSG00000011486	0.311356	0.224246	0.0547109	0.500038	0.270697	0.429877	0.656502	0.286994	0.440756	17	57339773	57348654	1198	Slc25a41	solute carrier family 25, member 41 [Source:MGI Symbol;Acc:MGI:2144215]
ENSMUSG00000011589	49.2604	41.6289	48.9433	44.7325	44.1518	44.8586	45.5694	49.4004	41.3407	17	56293509	56303881	641	Fsd1	fibronectin type 3 and SPRY domain-containing protein [Source:MGI Symbol;Acc:MGI:1934858]
ENSMUSG00000011632	0	0	0	0	0.128338	0	0	0	0	7	24241083	24245543	843	Pinlyp	phospholipase A2 inhibitor and LY6/PLAUR domain containing [Source:MGI Symbol;Acc:MGI:3615324]
ENSMUSG00000011658	4.47393	5.46923	4.18816	5.51921	5.18053	4.78306	5.98979	4.89633	4.79513	7	44545503	44552055	1346	Fuz	fuzzy planar cell polarity protein [Source:MGI Symbol;Acc:MGI:1917550]
ENSMUSG00000011751	33.2304	33.1609	33.3403	34.3258	34.5986	33.5737	35.6861	36.8781	34.7882	7	27055808	27147111	4667	Sptbn4	spectrin beta, non-erythrocytic 4 [Source:MGI Symbol;Acc:MGI:1890574]
ENSMUSG00000011752	371.869	342.263	379.811	324.357	327.393	375.041	369.708	371.196	348.298	19	41900362	41907099	995	Pgam1	phosphoglycerate mutase 1 [Source:MGI Symbol;Acc:MGI:97552]
ENSMUSG00000011831	35.7743	34.7013	40.9312	40.5891	41.5766	41.7538	42.6461	33.8892	41.6529	5	107892661	108022973	1452	Evi5	ecotropic viral integration site 5 [Source:MGI Symbol;Acc:MGI:104736]
ENSMUSG00000011832	34.9537	34.4165	34.0369	32.6863	33.6277	33.4295	35.729	35.5952	32.6246	8	4216567	4261257	2014	Evi5l	ecotropic viral integration site 5 like [Source:MGI Symbol;Acc:MGI:2442167]
ENSMUSG00000011837	16.3935	14.8559	14.7405	13.7639	12.9448	15.2922	14.0379	13.7799	16.3932	8	4303080	4306220	1027	Snapc2	small nuclear RNA activating complex, polypeptide 2 [Source:MGI Symbol;Acc:MGI:1914861]
ENSMUSG00000011877	199.759	209.011	177.906	188.362	173.617	148.635	183.888	209.709	191.978	11	77384388	77398612	1785	Git1	GIT ArfGAP 1 [Source:MGI Symbol;Acc:MGI:1927140]
ENSMUSG00000011884	25.1586	30.8464	25.6103	24.7929	26.6767	20.5198	22.0711	23.0288	23.1254	5	114807459	114829045	1168	Gltp	glycolipid transfer protein [Source:MGI Symbol;Acc:MGI:1929253]
ENSMUSG00000011958	23.7656	22.0285	26.0141	27.9919	27.0251	27.3937	22.1512	22.1807	27.5588	9	69896748	69915599	1223	Bnip2	BCL2/adenovirus E1B interacting protein 2 [Source:MGI Symbol;Acc:MGI:109327]
ENSMUSG00000011960	30.2236	28.0449	31.1775	32.0332	34.0211	30.998	30.5833	29.0871	28.969	15	98436570	98468804	1881	Ccnt1	cyclin T1 [Source:MGI Symbol;Acc:MGI:1328363]
ENSMUSG00000012017	0.899508	0.705432	0.688438	0.606737	1.07459	0.917638	1.08178	0.838339	0.924354	16	17615146	17626157	2667	Scarf2	scavenger receptor class F, member 2 [Source:MGI Symbol;Acc:MGI:1858430]
ENSMUSG00000012042	0	0	0	0	0.0631574	0	0.0382928	0	0	3	137869839	137945424	1713	4930579F01Rik	RIKEN cDNA 4930579F01 gene [Source:MGI Symbol;Acc:MGI:1914991]
ENSMUSG00000012076	69.1983	68.9071	66.5848	70.5159	76.2318	72.9398	69.4706	70.3489	71.3326	12	55883109	55916521	930	Brms1l	breast cancer metastasis-suppressor 1-like [Source:MGI Symbol;Acc:MGI:1196337]
ENSMUSG00000012114	31.5416	32.5258	32.3378	31.5873	30.0563	28.4652	30.9523	32.5258	30.1101	16	17469072	17550755	1564	Med15	mediator complex subunit 15 [Source:MGI Symbol;Acc:MGI:2137379]
ENSMUSG00000012117	34.71	35.0808	35.2938	33.2061	33.4949	34.6641	32.9484	35.5113	33.6005	4	133696339	133728229	1959	Dhdds	dehydrodolichyl diphosphate synthase [Source:MGI Symbol;Acc:MGI:1914672]
ENSMUSG00000012123	0.407955	0.673111	0.775502	0.583703	1.01568	0.448038	0.8667	0.757767	0.694169	4	133788126	133819815	1438	Crybg2	crystallin beta-gamma domain containing 2 [Source:MGI Symbol;Acc:MGI:1334463]
ENSMUSG00000012126	5.73156	7.10016	6.17712	6.62753	7.53002	6.19879	5.84115	7.92465	9.19542	4	133829881	133854904	976	Ubxn11	UBX domain protein 11 [Source:MGI Symbol;Acc:MGI:1914836]
ENSMUSG00000012187	0.133494	0.336509	0	0.300148	0.135405	0.161271	0	0.143557	0	1	78487628	78514810	798	Mogat1	monoacylglycerol O-acyltransferase 1 [Source:MGI Symbol;Acc:MGI:1915643]
ENSMUSG00000012211	0	0	0.0754871	0	0.062249	0.0741402	0	0	0	12	113038122	113052537	869	Tex22	testis expressed gene 22 [Source:MGI Symbol;Acc:MGI:1922921]
ENSMUSG00000012282	0.0305446	0.0307985	0	0	0	0	0	0	0	18	34675366	34681326	1746	Wnt8a	wingless-type MMTV integration site family, member 8A [Source:MGI Symbol;Acc:MGI:107924]
ENSMUSG00000012296	17.9773	18.7326	16.8769	18.2397	23.4663	16.6968	20.6949	18.0938	18.415	17	46568777	46593952	1064	Tjap1	tight junction associated protein 1 [Source:MGI Symbol;Acc:MGI:1921344]
ENSMUSG00000012350	0	0	0.0404678	0	0.033371	0	0	0	0.0362236	2	103093778	103133623	1621	Ehf	ets homologous factor [Source:MGI Symbol;Acc:MGI:1270840]
ENSMUSG00000012396	0.0257388	0.0259528	0.0949783	0	0.104429	0.0310945	0	0	0	6	122684448	122691592	2072	Nanog	Nanog homeobox [Source:MGI Symbol;Acc:MGI:1919200]
ENSMUSG00000012405	207.833	194.6	210.087	192.735	197.299	217.347	192.691	199.252	190.883	14	4198305	4201873	913	Rpl15	ribosomal protein L15 [Source:MGI Symbol;Acc:MGI:1913730]
ENSMUSG00000012422	12.9033	13.2922	13.0544	13.7053	14.4053	13.2095	13.8611	13.2753	13.1921	13	90237242	90292026	3818	Tmem167	transmembrane protein 167 [Source:MGI Symbol;Acc:MGI:1913324]
ENSMUSG00000012428	0.169036	0.392014	0.166335	0.323052	0.205747	0.0612626	0.0415819	0.109067	0.260557	5	8010457	8032213	3155	Steap4	STEAP family member 4 [Source:MGI Symbol;Acc:MGI:1923560]
ENSMUSG00000012429	3.69913	4.2414	4.44602	4.5863	4.05225	3.95811	4.26384	3.97797	5.12012	13	17869777	17874333	2523	Mplkip	M-phase specific PLK1 intereacting protein [Source:MGI Symbol;Acc:MGI:1913558]
ENSMUSG00000012443	0.375853	0.446651	0.346732	0.392353	0.354003	0.22703	0.297186	0.303139	0.206911	19	37364851	37410307	3973	Kif11	kinesin family member 11 [Source:MGI Symbol;Acc:MGI:1098231]
ENSMUSG00000012483	13.7272	15.1936	15.2351	13.3922	17.7647	14.4867	10.3827	15.8648	13.203	6	8255936	8259173	676	Rpa3	replication protein A3 [Source:MGI Symbol;Acc:MGI:1915490]
ENSMUSG00000012519	0.365558	0.245731	0.249803	0.0913246	0	0.0981383	0.199834	0.131038	0.268325	8	112038429	112064809	1312	Mlkl	mixed lineage kinase domain-like [Source:MGI Symbol;Acc:MGI:1921818]
ENSMUSG00000012520	0	0	0	0	0	0	0	0	0	5	67251742	67256644	2095	Phox2b	paired-like homeobox 2b [Source:MGI Symbol;Acc:MGI:1100882]
ENSMUSG00000012535	30.058	30.4386	31.2044	29.7344	32.2199	32.6577	31.6017	30.6972	30.3347	6	29540826	29609886	2468	Tnpo3	transportin 3 [Source:MGI Symbol;Acc:MGI:1196412]
ENSMUSG00000012609	9.93655	12.5188	12.0239	11.08	11.5303	10.5919	10.3624	11.0107	10.9848	12	85871433	86108667	2646	Ttll5	tubulin tyrosine ligase-like family, member 5 [Source:MGI Symbol;Acc:MGI:2443657]
ENSMUSG00000012640	14.303	13.4314	15.9723	15.9448	15.8929	13.8349	13.9383	15.0205	15.959	7	42945621	42962718	2226	Zfp715	zinc finger protein 715 [Source:MGI Symbol;Acc:MGI:1917180]
ENSMUSG00000012705	0.423681	0.160201	0.455996	0.416765	0.590901	0.25592	0.325698	0.170857	0.233241	8	3705770	3710110	1006	Retn	resistin [Source:MGI Symbol;Acc:MGI:1888506]
ENSMUSG00000012777	0	0	0.046131	0.126487	0.0760821	0.0453079	0	0	0	7	43901572	43906802	1422	Acp4	acid phosphatase 4 [Source:MGI Symbol;Acc:MGI:3644563]
ENSMUSG00000012819	0.532207	0.555135	0.338601	0.443573	0.335065	0.365815	0.214438	0.651267	0.515252	10	60138527	60532269	5811	Cdh23	cadherin related 23 (otocadherin) [Source:MGI Symbol;Acc:MGI:1890219]
ENSMUSG00000012848	197.461	189.519	190.151	179.633	170.883	192.87	162.643	183.45	180.672	7	12656217	12660613	779	Rps5	ribosomal protein S5 [Source:MGI Symbol;Acc:MGI:1097682]
ENSMUSG00000012889	0.0627176	0	0.0514295	0.0470048	0.0424103	0.0757677	0.0771409	0.112409	0.0230178	8	84852618	84859156	2550	Podnl1	podocan-like 1 [Source:MGI Symbol;Acc:MGI:2685352]
ENSMUSG00000013033	122.207	118.52	117.191	107.461	112.96	114.573	120.306	126.155	117.347	8	84626734	84668583	3910	Adgrl1	adhesion G protein-coupled receptor L1 [Source:MGI Symbol;Acc:MGI:1929461]
ENSMUSG00000013076	9.36087	9.7207	8.80761	9.53823	8.73832	8.87572	8.30265	7.76043	8.80777	9	14453262	14556352	2860	Amotl1	angiomotin-like 1 [Source:MGI Symbol;Acc:MGI:1922973]
ENSMUSG00000013083	0	0	0	0	0	0	0	0	0	7	30398351	30399961	596	2200002J24Rik	RIKEN cDNA 2200002J24 gene [Source:MGI Symbol;Acc:MGI:1916397]
ENSMUSG00000013089	58.4212	48.9995	55.4055	46.014	46.4995	53.952	53.4738	51.5904	52.5273	16	22200059	22258469	1802	Etv5	ets variant 5 [Source:MGI Symbol;Acc:MGI:1096867]
ENSMUSG00000013091	0.427502	0.969874	0.525838	0.480598	0.867244	0.387342	0.788723	0.804523	0.470689	7	4785936	4787340	498	Tmem190	transmembrane protein 190 [Source:MGI Symbol;Acc:MGI:1925302]
ENSMUSG00000013150	8.66968	9.10023	9.35197	8.94707	8.87702	8.32606	10.0916	8.91146	8.16036	8	106440486	106485296	1950	Gfod2	glucose-fructose oxidoreductase domain containing 2 [Source:MGI Symbol;Acc:MGI:1917825]
ENSMUSG00000013155	1.70724	1.66678	2.59993	2.01067	2.39137	1.89879	1.73321	2.76847	2.17807	8	106430283	106434842	1967	Enkd1	enkurin domain containing 1 [Source:MGI Symbol;Acc:MGI:2142593]
ENSMUSG00000013158	0.332625	0.167695	0.272758	0.498583	0.0562311	0.334864	0.20456	0.357698	0	8	106434287	106436878	962	4933405L10Rik	RIKEN cDNA 4933405L10 gene [Source:MGI Symbol;Acc:MGI:1918296]
ENSMUSG00000013160	223.599	196.195	223.799	198.966	194.973	210.057	202.15	209.946	199.72	8	106251097	106292679	1064	Atp6v0d1	ATPase, H+ transporting, lysosomal V0 subunit D1 [Source:MGI Symbol;Acc:MGI:1201778]
ENSMUSG00000013236	247.411	245.681	246.806	246.645	246.37	257.534	269.273	269.499	245.209	17	56719426	56783483	1818	Ptprs	protein tyrosine phosphatase receptor type S [Source:MGI Symbol;Acc:MGI:97815]
ENSMUSG00000013275	45.5048	43.7022	44.4906	45.014	46.3583	45.2783	46.1339	45.9665	42.9265	1	131755231	131776603	1874	Slc41a1	solute carrier family 41, member 1 [Source:MGI Symbol;Acc:MGI:2444823]
ENSMUSG00000013338	0.0485267	0	0	0	0.0246107	0	0	0	0	2	155861059	155894867	2197	Fer1l4	fer-1 like family member 4 [Source:MGI Symbol;Acc:MGI:1921812]
ENSMUSG00000013353	0.0269756	0	0	0	0	0	0	0	0	7	43141468	43155364	1976	4931406B18Rik	RIKEN cDNA 4931406B18 gene [Source:MGI Symbol;Acc:MGI:1921304]
ENSMUSG00000013367	12.8914	12.4265	12.0186	12.1539	11.4455	9.1387	12.2507	14.1683	14.5061	7	43122328	43139499	1692	Iglon5	IgLON family member 5 [Source:MGI Symbol;Acc:MGI:2686277]
ENSMUSG00000013415	0	0	0	0	0	0	0	0	0	11	95847989	95896766	2270	Igf2bp1	insulin-like growth factor 2 mRNA binding protein 1 [Source:MGI Symbol;Acc:MGI:1890357]
ENSMUSG00000013418	0.185822	0.0312277	0.26666	0.0696337	0.0628273	0.261902	0.0761852	0.0999146	0.272792	11	95756769	95805717	1722	B4galnt2	beta-1,4-N-acetyl-galactosaminyl transferase 2 [Source:MGI Symbol;Acc:MGI:1342058]
ENSMUSG00000013419	32.8635	32.3579	31.9204	28.1973	29.1428	30.3011	28.3804	32.4753	29.5718	9	121588396	121600808	2762	Zbtb47	zinc finger and BTB domain containing 47 [Source:MGI Symbol;Acc:MGI:2670992]
ENSMUSG00000013465	37.5525	37.1373	36.4866	37.4526	37.5871	39.4845	34.7662	39.7045	34.6454	2	25089724	25101501	1183	Nelfb	negative elongation factor complex member B [Source:MGI Symbol;Acc:MGI:1931035]
ENSMUSG00000013483	0.0873799	0.117475	0.0358265	0.147349	0.177262	0.105562	0.0895624	0.14095	0.0481036	11	119198594	119236201	3661	Card14	caspase recruitment domain family, member 14 [Source:MGI Symbol;Acc:MGI:2386258]
ENSMUSG00000013495	14.2291	13.6357	16.1478	15.8694	14.8051	14.359	15.661	14.6338	15.7287	5	108777636	108796648	1888	Tmem175	transmembrane protein 175 [Source:MGI Symbol;Acc:MGI:1919642]
ENSMUSG00000013523	129.41	162.431	117.713	131.923	145.309	84.3955	117.032	105.796	126.366	2	170188911	170269765	1552	Bcas1	brain enriched myelin associated protein 1 [Source:MGI Symbol;Acc:MGI:1924210]
ENSMUSG00000013539	57.5995	59.4757	55.7108	53.9716	55.95	52.5736	56.8676	61.7626	57.864	16	18118689	18165967	961	Tango2	transport and golgi organization 2 [Source:MGI Symbol;Acc:MGI:101825]
ENSMUSG00000013562	0	0	0.0681187	0	0	0	0.204347	0	0	17	31776100	31778087	963	4833413E03Rik	RIKEN cDNA 4833413E03 gene [Source:MGI Symbol;Acc:MGI:1925354]
ENSMUSG00000013584	2.66183	1.63888	1.94129	2.54225	1.21856	1.56516	1.50661	1.13993	1.86737	9	71123071	71203525	2264	Aldh1a2	aldehyde dehydrogenase family 1, subfamily A2 [Source:MGI Symbol;Acc:MGI:107928]
ENSMUSG00000013593	189.672	178.935	187.795	165.44	169.234	192.038	177.583	183.412	173.149	1	171062422	171078957	1035	Ndufs2	NADH:ubiquinone oxidoreductase core subunit S2 [Source:MGI Symbol;Acc:MGI:2385112]
ENSMUSG00000013611	0.220224	0.222054	0.361175	0.247576	0.260606	0.133024	0.316014	0.197354	0.363707	15	36504208	36555718	1452	Snx31	sorting nexin 31 [Source:MGI Symbol;Acc:MGI:1913946]
ENSMUSG00000013622	52.3221	53.2316	53.1901	53.8306	50.2743	55.0033	49.5482	49.9742	51.6101	5	31205656	31211967	792	Atraid	all-trans retinoic acid induced differentiation factor [Source:MGI Symbol;Acc:MGI:1918918]
ENSMUSG00000013629	6.72905	6.57426	6.88885	6.08474	6.46504	5.3774	6.5287	6.15759	6.18937	5	31212124	31235823	2551	Cad	carbamoyl-phosphate synthetase 2, aspartate transcarbamylase, and dihydroorotase [Source:MGI Symbol;Acc:MGI:1916969]
ENSMUSG00000013643	0.0461339	0	0	0	0	0.0557334	0	0	0	11	58269869	58281554	1156	Lypd8	LY6/PLAUR domain containing 8 [Source:MGI Symbol;Acc:MGI:1917413]
ENSMUSG00000013646	13.1841	13.8105	14.1739	12.6548	14.5375	12.9302	12.3827	13.8692	12.1455	11	58221550	58238554	2600	Sh3bp5l	SH3 binding domain protein 5 like [Source:MGI Symbol;Acc:MGI:1933124]
ENSMUSG00000013653	0	0	0	0	0	0	0	0	0	11	58311937	58316850	926	1810065E05Rik	RIKEN cDNA 1810065E05 gene [Source:MGI Symbol;Acc:MGI:1917114]
ENSMUSG00000013662	61.7121	61.564	61.5668	61.639	62.8093	61.1188	60.4411	56.7216	62.1467	19	32649038	32717186	2278	Atad1	ATPase family, AAA domain containing 1 [Source:MGI Symbol;Acc:MGI:1915229]
ENSMUSG00000013663	33.3145	31.5094	34.6828	34.7866	35.1242	36.6897	35.4954	33.2121	34.7003	19	32734897	32803560	5398	Pten	phosphatase and tensin homolog [Source:MGI Symbol;Acc:MGI:109583]
ENSMUSG00000013668	0	0	0	0	0	0	0	0	0	7	130739442	130748043	1826	4933402N03Rik	RIKEN cDNA 4933402N03 gene [Source:MGI Symbol;Acc:MGI:1914681]
ENSMUSG00000013698	395.944	404.198	396.378	397.866	385.916	433.754	396.709	375.942	377.186	1	172024295	172034371	1506	Pea15a	proliferation and apoptosis adaptor protein 15A [Source:MGI Symbol;Acc:MGI:104799]
ENSMUSG00000013701	36.1465	33.3101	39.359	32.642	33.5836	39.3726	34.3465	37.4374	32.7029	14	31902119	31923855	720	Timm23	translocase of inner mitochondrial membrane 23 [Source:MGI Symbol;Acc:MGI:1858317]
ENSMUSG00000013707	1.09323	1.2461	0.584655	1.22902	1.1571	1.0336	0.935408	0.817839	1.46535	3	95046832	95049671	1122	Tnfaip8l2	tumor necrosis factor, alpha-induced protein 8-like 2 [Source:MGI Symbol;Acc:MGI:1917019]
ENSMUSG00000013736	38.5167	35.1959	39.3476	40.8024	42.6369	42.5604	40.7125	38.2838	41.2355	6	106746081	106759435	1152	Trnt1	tRNA nucleotidyl transferase, CCA-adding, 1 [Source:MGI Symbol;Acc:MGI:1917297]
ENSMUSG00000013766	3.06242	1.20502	2.84811	1.76337	2.4244	2.52658	2.20489	2.89165	2.9606	17	35295878	35297780	714	Ly6g6e	lymphocyte antigen 6 family member G6E [Source:MGI Symbol;Acc:MGI:1917524]
ENSMUSG00000013787	96.5135	96.344	96.564	96.7873	96.3985	96.3325	92.5226	100.583	98.2399	17	35117445	35133028	1771	Ehmt2	euchromatic histone lysine N-methyltransferase 2 [Source:MGI Symbol;Acc:MGI:2148922]
ENSMUSG00000013822	38.6585	33.448	37.0364	34.854	32.4178	36.9921	30.8362	35.9473	34.2056	9	22024285	22028468	836	Elof1	ELF1 homolog, elongation factor 1 [Source:MGI Symbol;Acc:MGI:1913376]
ENSMUSG00000013833	25.5947	26.0512	22.8999	26.5214	21.897	25.8295	24.5133	26.1868	22.78	10	79730542	79744757	1544	Med16	mediator complex subunit 16 [Source:MGI Symbol;Acc:MGI:2158394]
ENSMUSG00000013846	11.1286	10.6341	10.3942	10.3789	11.0348	12.3791	9.2071	9.26631	8.60814	15	66974724	67048679	3206	St3gal1	ST3 beta-galactoside alpha-2,3-sialyltransferase 1 [Source:MGI Symbol;Acc:MGI:98304]
ENSMUSG00000013858	29.9065	31.6653	29.8092	29.0388	27.9189	30.2562	32.4051	32.557	29.6296	10	79810782	79820164	2172	Tmem259	transmembrane protein 259 [Source:MGI Symbol;Acc:MGI:2177957]
ENSMUSG00000013878	18.0088	16.9405	19.5399	19.5459	22.0164	20.2083	20.6196	18.2641	20.8759	8	26609396	26641818	1457	Rnf170	ring finger protein 170 [Source:MGI Symbol;Acc:MGI:1924983]
ENSMUSG00000013921	492.207	500.353	476.841	447.808	494.326	489.247	497.839	515.738	462.739	7	29991153	30007792	954	Clip3	CAP-GLY domain containing linker protein 3 [Source:MGI Symbol;Acc:MGI:1923936]
ENSMUSG00000013928	0.0497489	0.0501624	0.122385	0	0.151383	0	0.183569	0.106998	0	7	29979519	29989662	1072	1700020L13Rik	RIKEN cDNA 1700020L13 gene [Source:MGI Symbol;Acc:MGI:1922879]
ENSMUSG00000013936	0.213751	0.215527	0	0.12015	0.325216	0.387342	0.131454	0.114932	0.235345	5	122239014	122251535	499	Myl2	myosin, light polypeptide 2, regulatory, cardiac, slow [Source:MGI Symbol;Acc:MGI:97272]
ENSMUSG00000013973	3.69472	3.53727	4.36098	4.11165	3.89903	4.14791	3.53454	3.8127	4.10906	1	171156713	171169899	1428	Dedd	death effector domain-containing [Source:MGI Symbol;Acc:MGI:1333874]
ENSMUSG00000013974	0.0713934	0.32394	0.0439078	0.0401303	0.108623	0.0431244	0.0439059	0.191938	0.27512	8	3715754	3719259	1494	Mcemp1	mast cell expressed membrane protein 1 [Source:MGI Symbol;Acc:MGI:1916439]
ENSMUSG00000013997	13.4898	13.4019	14.356	13.9386	13.8506	13.0613	13.298	14.2933	13.178	1	171165576	171173214	1612	Nit1	nitrilase 1 [Source:MGI Symbol;Acc:MGI:1350916]
ENSMUSG00000014030	0.499197	0.209727	0.40935	0.0935329	0.253172	0.100511	0.306999	0.492091	0.41222	4	44524757	44710487	1282	Pax5	paired box 5 [Source:MGI Symbol;Acc:MGI:97489]
ENSMUSG00000014039	7.28352	7.77606	6.67527	6.97253	8.05	8.4047	7.72892	7.94225	7.61498	16	97592667	97653050	2614	Prdm15	PR domain containing 15 [Source:MGI Symbol;Acc:MGI:1930121]
ENSMUSG00000014074	12.1795	12.1301	12.3073	12.7222	12.2192	13.0499	12.4701	12.6872	12.0762	16	32096277	32120252	3213	Rnf168	ring finger protein 168 [Source:MGI Symbol;Acc:MGI:1917488]
ENSMUSG00000014075	10.1152	10.2427	10.0065	10.2586	10.522	11.544	10.3767	8.97989	11.611	16	32238520	32247917	1238	Dynlt2b	dynein light chain Tctex-type 2B [Source:MGI Symbol;Acc:MGI:1913311]
ENSMUSG00000014077	113.942	116.951	117.786	108.015	112.263	120.147	114.34	113.545	116.331	2	119378178	119417508	1487	Chp1	calcineurin-like EF hand protein 1 [Source:MGI Symbol;Acc:MGI:1927185]
ENSMUSG00000014104	0	0	0	0	0	0	0	0	0	6	41829923	41841347	548	Sval2	seminal vesicle antigen-like 2 [Source:MGI Symbol;Acc:MGI:1934254]
ENSMUSG00000014158	0.208777	1.23968	0.656269	1.35609	0.564708	0.644558	0.199725	0.374191	1.37921	5	114760213	114796482	2299	Trpv4	transient receptor potential cation channel, subfamily V, member 4 [Source:MGI Symbol;Acc:MGI:1926945]
ENSMUSG00000014164	9.50978	9.32033	8.87121	10.4429	9.48387	10.8728	10.9669	10.0221	9.17215	13	58148042	58261406	7010	Klhl3	kelch-like 3 [Source:MGI Symbol;Acc:MGI:2445185]
ENSMUSG00000014177	33.5966	34.5473	35.368	31.2363	32.0514	33.0549	33.5795	30.9214	33.7248	11	62770281	62807606	880	Tvp23b	trans-golgi network vesicle protein 23B [Source:MGI Symbol;Acc:MGI:1914760]
ENSMUSG00000014195	81.4203	80.8765	90.34	88.331	87.1721	92.4268	82.9796	81.9682	81.7277	11	100473644	100511014	1498	Dnajc7	DnaJ heat shock protein family (Hsp40) member C7 [Source:MGI Symbol;Acc:MGI:1928373]
ENSMUSG00000014198	0.132884	0.0446629	0.0544837	0.0995924	0.134787	0	0	0.190535	0.195078	11	100518369	100583281	1203	Zfp385c	zinc finger protein 385C [Source:MGI Symbol;Acc:MGI:3608347]
ENSMUSG00000014226	56.5	58.5174	59.2029	57.4495	63.3863	64.4278	60.4794	54.4222	61.0083	1	160029937	160040445	1077	Cacybp	calcyclin binding protein [Source:MGI Symbol;Acc:MGI:1270839]
ENSMUSG00000014232	16.5967	14.336	18.5091	14.9265	14.9826	16.8421	15.4462	16.3605	14.6796	16	3726665	3759011	964	Cluap1	clusterin associated protein 1 [Source:MGI Symbol;Acc:MGI:1924029]
ENSMUSG00000014243	7.79563	5.95041	8.60306	8.84576	8.20283	6.68923	6.45201	7.1297	7.46014	11	62158050	62172201	732	Zswim7	zinc finger SWIM-type containing 7 [Source:MGI Symbol;Acc:MGI:1916997]
ENSMUSG00000014245	4.96823	6.2619	4.86974	6.63253	6.37794	6.23646	5.68112	5.88536	5.55561	11	62349286	62405243	1373	Pigl	phosphatidylinositol glycan anchor biosynthesis, class L [Source:MGI Symbol;Acc:MGI:2681271]
ENSMUSG00000014294	52.585	59.9788	59.1761	49.473	51.3518	55.3043	49.5406	65.1716	53.8937	18	36875385	36877610	572	Ndufa2	NADH:ubiquinone oxidoreductase subunit A2 [Source:MGI Symbol;Acc:MGI:1343103]
ENSMUSG00000014301	22.2212	20.6289	24.4109	22.8275	22.3839	24.6233	19.0378	23.0722	21.9351	16	4434328	4442852	695	Pam16	presequence translocase-asssociated motor 16 [Source:MGI Symbol;Acc:MGI:1913699]
ENSMUSG00000014303	5.41384	6.09219	6.29126	5.61549	4.97559	5.78152	5.8863	6.20793	6.12543	16	4412577	4442788	1783	Glis2	GLIS family zinc finger 2 [Source:MGI Symbol;Acc:MGI:1932535]
ENSMUSG00000014313	139.455	148.964	151.501	131.453	140.052	160.536	134.586	155.667	128.196	15	35926032	35938392	965	Cox6c	cytochrome c oxidase subunit 6C [Source:MGI Symbol;Acc:MGI:104614]
ENSMUSG00000014329	2.0144	1.68044	1.81821	1.74325	2.39603	1.76826	2.17463	1.88572	2.26577	10	70758662	70995530	3680	Bicc1	BicC family RNA binding protein 1 [Source:MGI Symbol;Acc:MGI:1933388]
ENSMUSG00000014349	25.0443	25.1986	24.8148	24.1498	23.9547	26.1934	24.387	25.4973	23.3581	11	95938258	95956214	3997	Ube2z	ubiquitin-conjugating enzyme E2Z [Source:MGI Symbol;Acc:MGI:1343160]
ENSMUSG00000014351	0	0	0	0	0	0	0.10412	0	0	11	95915371	95921657	629	Gip	gastric inhibitory polypeptide [Source:MGI Symbol;Acc:MGI:107504]
ENSMUSG00000014353	17.9125	17.3438	17.6563	17.8972	20.3344	18.7659	18.3057	17.929	19.4087	2	128660038	128696181	2622	Tmem87b	transmembrane protein 87B [Source:MGI Symbol;Acc:MGI:1919727]
ENSMUSG00000014355	46.7444	48.9485	46.7144	52.2306	48.7113	49.2582	46.0421	48.4337	51.2841	2	128452024	128529311	2251	Anapc1	anaphase promoting complex subunit 1 [Source:MGI Symbol;Acc:MGI:103097]
ENSMUSG00000014361	12.8218	14.5158	13.3133	13.3251	16.2605	18.7084	11.3763	10.8255	16.9005	2	128540876	128644814	3523	Mertk	MER proto-oncogene tyrosine kinase [Source:MGI Symbol;Acc:MGI:96965]
ENSMUSG00000014402	85.5342	86.7616	80.6395	79.3157	80.9142	85.3881	82.2109	82.343	85.2934	7	46538697	46569717	832	Tsg101	tumor susceptibility gene 101 [Source:MGI Symbol;Acc:MGI:106581]
ENSMUSG00000014418	7.12581	6.68481	7.51676	7.22497	7.59379	7.49161	7.1004	7.42046	8.09397	7	46409890	46445488	2365	Hps5	HPS5, biogenesis of lysosomal organelles complex 2 subunit 2 [Source:MGI Symbol;Acc:MGI:2180307]
ENSMUSG00000014426	24.634	25.9924	25.2456	25.8036	25.9814	26.1209	24.268	24.8086	24.1661	17	12446508	12537683	2284	Map3k4	mitogen-activated protein kinase kinase kinase 4 [Source:MGI Symbol;Acc:MGI:1346875]
ENSMUSG00000014444	1.39537	1.48428	1.3014	1.10325	1.1976	1.07441	1.56539	1.58301	1.23245	8	123208437	123278068	3478	Piezo1	piezo-type mechanosensitive ion channel component 1 [Source:MGI Symbol;Acc:MGI:3603204]
ENSMUSG00000014453	0	0	0	0	0	0	0	0	0	14	63610285	63654486	1474	Blk	B lymphoid kinase [Source:MGI Symbol;Acc:MGI:88169]
ENSMUSG00000014470	18.3994	21.0998	14.5924	17.2887	18.6628	16.9198	15.9429	18.2507	18.8673	8	123192886	123202803	970	Rnf166	ring finger protein 166 [Source:MGI Symbol;Acc:MGI:1915968]
ENSMUSG00000014496	30.689	32.4348	32.6303	33.4559	32.628	29.624	34.3694	32.3664	35.0683	14	31420725	31552608	2524	Ankrd28	ankyrin repeat domain 28 [Source:MGI Symbol;Acc:MGI:2145661]
ENSMUSG00000014498	20.1385	19.8651	20.6177	20.4876	21.1913	19.3939	21.1545	20.1328	19.9158	10	128212984	128244573	3538	Ankrd52	ankyrin repeat domain 52 [Source:MGI Symbol;Acc:MGI:2444029]
ENSMUSG00000014503	6.30593	7.02018	7.20861	7.98516	7.56132	7.47646	7.15063	6.45356	6.96879	18	34541542	34577169	2275	Pkd2l2	polycystic kidney disease 2-like 2 [Source:MGI Symbol;Acc:MGI:1858231]
ENSMUSG00000014504	22.9821	26.3311	24.4162	23.9025	27.0695	26.9648	23.4928	22.6273	23.8468	18	34463900	34469652	1209	Srp19	signal recognition particle 19 [Source:MGI Symbol;Acc:MGI:1913634]
ENSMUSG00000014529	0	0	0	0	0.0499486	0.0594901	0	0.0529557	0.108437	5	3701181	3730325	1083	Tmbim7	transmembrane BAX inhibitor motif containing 7 [Source:MGI Symbol;Acc:MGI:1922305]
ENSMUSG00000014542	0	0.0698365	0.0851926	0.116795	0	0.0418363	0.0425945	0.0372409	0.0762578	6	83621524	83633169	1539	Clec4f	C-type lectin domain family 4, member f [Source:MGI Symbol;Acc:MGI:1859834]
ENSMUSG00000014543	0	0	0	0	0	0.0546462	0	0	0	6	129808117	129853635	1178	Klra17	killer cell lectin-like receptor, subfamily A, member 17 [Source:MGI Symbol;Acc:MGI:2180674]
ENSMUSG00000014547	6.87609	6.68997	7.29769	7.7671	7.57521	6.84951	7.04109	7.00524	8.00542	14	63075127	63198958	4863	Wdfy2	WD repeat and FYVE domain containing 2 [Source:MGI Symbol;Acc:MGI:2442811]
ENSMUSG00000014550	30.8802	30.2497	31.874	30.1847	31.1208	31.8882	30.9999	29.057	29.3749	6	92163693	92191906	1879	Rbsn	rabenosyn, RAB effector [Source:MGI Symbol;Acc:MGI:1925537]
ENSMUSG00000014551	10.1164	9.91217	10.4957	9.4444	9.77044	11.5306	9.76494	9.8147	10.0487	6	92146506	92161014	2424	Mrps25	mitochondrial ribosomal protein S25 [Source:MGI Symbol;Acc:MGI:1928140]
ENSMUSG00000014554	10.2238	13.0842	11.064	9.6701	11.118	10.2728	12.3936	11.3645	12.4472	6	83457199	83483951	1085	Dguok	deoxyguanosine kinase [Source:MGI Symbol;Acc:MGI:1351602]
ENSMUSG00000014592	106.341	105.459	106.878	118.039	109.994	112.85	116.439	112.27	107.557	4	151001779	151946333	3655	Camta1	calmodulin binding transcription activator 1 [Source:MGI Symbol;Acc:MGI:2140230]
ENSMUSG00000014599	13.7014	16.9244	13.8518	14.951	14.2511	12.2118	13.9172	14.6477	12.3991	3	107648364	107667785	1988	Csf1	colony stimulating factor 1 (macrophage) [Source:MGI Symbol;Acc:MGI:1339753]
ENSMUSG00000014601	41.2957	39.136	39.7538	39.4906	39.2674	40.8921	39.9679	41.4965	37.6273	3	107519848	107539010	2127	Strip1	striatin interacting protein 1 [Source:MGI Symbol;Acc:MGI:2443884]
ENSMUSG00000014602	418.548	412.836	439.986	398.781	425.169	442.96	429.688	415.595	398.736	1	92943186	93029673	3095	Kif1a	kinesin family member 1A [Source:MGI Symbol;Acc:MGI:108391]
ENSMUSG00000014603	0.131249	0.13234	0.215253	0.393468	0.355008	0.052853	0.161433	0.18819	0.192678	3	107502347	107513092	1219	Alx3	aristaless-like homeobox 3 [Source:MGI Symbol;Acc:MGI:1277097]
ENSMUSG00000014606	111.238	98.3829	108.21	98.8286	98.2596	109.735	102.811	104.995	103.65	11	70535022	70538305	839	Slc25a11	solute carrier family 25 (mitochondrial carrier oxoglutarate carrier), member 11 [Source:MGI Symbol;Acc:MGI:1915113]
ENSMUSG00000014609	0.293027	0.344706	0.120143	0.274517	0.247685	0.0589998	0.120138	0.157558	0.107543	11	70505709	70510042	1091	Chrne	cholinergic receptor, nicotinic, epsilon polypeptide [Source:MGI Symbol;Acc:MGI:87894]
ENSMUSG00000014633	8.73469	7.38076	8.77671	6.91518	7.61189	10.1806	7.86843	8.40089	9.27847	8	117615424	117648194	867	Cmc2	C-X9-C motif containing 2 [Source:MGI Symbol;Acc:MGI:1913781]
ENSMUSG00000014668	15.4709	17.0417	16.7676	17.294	19.6599	18.7253	19.4955	17.4847	20.4085	5	110283708	110319838	1826	Chfr	checkpoint with forkhead and ring finger domains [Source:MGI Symbol;Acc:MGI:2444898]
ENSMUSG00000014686	0.351522	0.354443	0.617687	0.564544	0.713108	0.424666	0.247064	0.648034	0.331743	7	19586022	19595224	1061	Ceacam16	CEA cell adhesion molecule 16 [Source:MGI Symbol;Acc:MGI:2685615]
ENSMUSG00000014704	0	0	0	0	0	0	0	0	0	6	52139397	52141811	1775	Hoxa2	homeobox A2 [Source:MGI Symbol;Acc:MGI:96174]
ENSMUSG00000014725	0	0.0207462	0	0	0.0208697	0	0	0	0	14	68843476	68893291	2591	Adam28	a disintegrin and metallopeptidase domain 28 [Source:MGI Symbol;Acc:MGI:105988]
ENSMUSG00000014747	0.894213	0.504921	0.703939	0.603165	0.761892	0.864223	1.05586	0.653901	1.02393	6	83739626	83745308	1491	Ankrd53	ankyrin repeat domain 53 [Source:MGI Symbol;Acc:MGI:1922555]
ENSMUSG00000014748	24.3391	24.4364	23.8733	23.2636	22.7858	24.0765	23.7869	23.5975	22.287	6	83745867	83752795	1536	Tex261	testis expressed gene 261 [Source:MGI Symbol;Acc:MGI:1096575]
ENSMUSG00000014763	12.5525	12.8067	13.7103	12.7749	12.8249	13.8109	12.4442	11.9005	13.7828	17	15616464	15653845	4665	Fam120b	family with sequence similarity 120, member B [Source:MGI Symbol;Acc:MGI:1914794]
ENSMUSG00000014767	10.364	10.7441	12.8458	12.1578	11.4534	10.0869	9.97625	10.8887	11.5861	17	15720150	15748641	2011	Tbp	TATA box binding protein [Source:MGI Symbol;Acc:MGI:101838]
ENSMUSG00000014769	67.7496	64.7091	69.7669	64.3187	66.9382	70.6808	63.3597	69.7422	65.7403	17	15695283	15720013	1731	Psmb1	proteasome (prosome, macropain) subunit, beta type 1 [Source:MGI Symbol;Acc:MGI:104884]
ENSMUSG00000014771	0	0	0	0	0	0	0	0	0	17	15739470	15747563	871	Pdcd2	programmed cell death 2 [Source:MGI Symbol;Acc:MGI:104643]
ENSMUSG00000014773	6.19815	6.47447	5.37511	4.9628	5.74413	6.89529	6.41695	5.85018	4.90957	17	15587616	15597134	1195	Dll1	delta like canonical Notch ligand 1 [Source:MGI Symbol;Acc:MGI:104659]
ENSMUSG00000014776	4.3155	3.84343	4.27546	3.39793	3.61083	4.19917	4.1307	3.73793	3.58671	8	106002772	106008571	3176	Nol3	nucleolar protein 3 (apoptosis repressor with CARD domain) [Source:MGI Symbol;Acc:MGI:1925938]
ENSMUSG00000014778	2.29042	2.40002	2.07153	2.19623	2.27766	2.49573	2.07144	2.39063	2.67015	8	106055795	106074585	2375	Fhod1	formin homology 2 domain containing 1 [Source:MGI Symbol;Acc:MGI:2679008]
ENSMUSG00000014782	0.35649	0.251617	0.372718	0.280536	0.50623	0.538334	0.306931	0.230017	0.392503	8	106099906	106109494	2991	Plekhg4	pleckstrin homology domain containing, family G (with RhoGef domain) member 4 [Source:MGI Symbol;Acc:MGI:2142544]
ENSMUSG00000014786	5.63857	4.98015	4.91636	4.54153	4.8071	4.70792	4.82836	4.39036	4.79367	8	106075475	106096513	3735	Slc9a5	solute carrier family 9 (sodium/hydrogen exchanger), member 5 [Source:MGI Symbol;Acc:MGI:2685542]
ENSMUSG00000014791	2.05119	2.54097	2.45093	2.30595	2.97222	2.12399	1.94624	2.64697	3.64571	8	106032233	106037392	1820	Elmo3	engulfment and cell motility 3 [Source:MGI Symbol;Acc:MGI:2679007]
ENSMUSG00000014813	1.16903	1.20438	1.34416	1.15709	0.97955	1.51974	1.1253	1.17517	0.783473	14	69266687	69279253	4197	Stc1	stanniocalcin 1 [Source:MGI Symbol;Acc:MGI:109131]
ENSMUSG00000014837	5.95521	6.04598	7.50127	6.90191	5.91592	6.77407	6.16688	7.41645	7.03	8	106007041	106016496	2606	Matcap1	microtubule associated tyrosine carboxypeptidase 1 [Source:MGI Symbol;Acc:MGI:1921606]
ENSMUSG00000014846	24.322	35.6173	23.8484	22.4622	30.525	28.0717	21.6022	17.826	25.3125	8	106194125	106198158	1080	Tppp3	tubulin polymerization-promoting protein family member 3 [Source:MGI Symbol;Acc:MGI:1915221]
ENSMUSG00000014850	9.37771	9.92712	10.7041	11.3017	10.9612	9.9168	10.9273	10.3919	10.6111	13	92348380	92491511	2053	Msh3	mutS homolog 3 [Source:MGI Symbol;Acc:MGI:109519]
ENSMUSG00000014852	0.29825	0.150364	0.160499	0.146691	0.245797	0.517945	0.18342	0.160366	0.225761	2	26863428	26899640	2861	Adamts13	ADAM metallopeptidase with thrombospondin type 1 motif 13 [Source:MGI Symbol;Acc:MGI:2685556]
ENSMUSG00000014856	16.5213	16.9918	16.5825	17.0874	16.3557	17.085	16.0128	15.5636	16.4441	8	106052986	106061851	806	Tmem208	transmembrane protein 208 [Source:MGI Symbol;Acc:MGI:1913570]
ENSMUSG00000014859	20.0619	19.9983	20.7419	18.8546	18.1705	16.728	17.6495	18.9204	19.2709	8	106024295	106032002	1167	E2f4	E2F transcription factor 4 [Source:MGI Symbol;Acc:MGI:103012]
ENSMUSG00000014867	54.0235	55.0973	53.3126	52.3322	51.3952	52.8458	51.6514	51.9412	49.2866	2	26810052	26823940	1463	Surf4	surfeit gene 4 [Source:MGI Symbol;Acc:MGI:98445]
ENSMUSG00000014873	14.2263	13.9842	14.7288	14.3055	15.7352	14.7683	13.2334	13.6458	13.1448	2	26806379	26810195	1492	Surf2	surfeit gene 2 [Source:MGI Symbol;Acc:MGI:98444]
ENSMUSG00000014905	38.1417	39.4041	40.0879	38.9157	40.7039	43.994	41.3316	35.2898	39.3934	12	44252342	44257109	1422	Dnajb9	DnaJ heat shock protein family (Hsp40) member B9 [Source:MGI Symbol;Acc:MGI:1351618]
ENSMUSG00000014907	10.3509	9.20728	9.69523	10.2321	11.555	10.9955	10.0241	8.95609	8.74391	8	67312869	67343216	1792	Naf1	nuclear assembly factor 1 ribonucleoprotein [Source:MGI Symbol;Acc:MGI:2682306]
ENSMUSG00000014932	5.585	4.48938	4.41966	5.00537	6.19975	4.6003	5.28415	4.368	4.51515	5	32768515	32844401	2730	Yes1	YES proto-oncogene 1, Src family tyrosine kinase [Source:MGI Symbol;Acc:MGI:99147]
ENSMUSG00000014956	151.266	160.026	162.623	169.293	164.113	157.787	163.392	167.93	168.136	5	32616187	32674777	2365	Ppp1cb	protein phosphatase 1 catalytic subunit beta [Source:MGI Symbol;Acc:MGI:104871]
ENSMUSG00000014959	57.9977	56.9869	58.8683	57.9646	54.3229	56.2626	53.7986	57.6625	55.6355	2	70491920	70542980	1656	Gorasp2	golgi reassembly stacking protein 2 [Source:MGI Symbol;Acc:MGI:2135962]
ENSMUSG00000014980	16.2387	17.9051	17.3875	15.6946	18.2487	17.5712	16.5246	15.6412	22.3169	1	152246486	152262439	912	Tsen15	tRNA splicing endonuclease subunit 15 [Source:MGI Symbol;Acc:MGI:1913887]
ENSMUSG00000015001	0.0395336	0.119587	0.0486274	0	0.160398	0	0	0.0850274	0	15	65747902	65784246	1348	Oc90	otoconin 90 [Source:MGI Symbol;Acc:MGI:1313269]
ENSMUSG00000015002	138.053	128.139	145.894	130.003	143.898	154.994	135.343	139.348	139.438	15	65658883	65745665	1580	Efr3a	EFR3 homolog A [Source:MGI Symbol;Acc:MGI:1923990]
ENSMUSG00000015013	37.2285	41.4996	39.6125	37.5078	42.988	39.0613	36.2043	38.4418	34.3943	8	123338379	123343399	828	Trappc2l	trafficking protein particle complex 2L [Source:MGI Symbol;Acc:MGI:1916295]
ENSMUSG00000015016	6.34139	5.19367	7.50122	6.5554	5.64356	7.54349	6.27565	6.61039	6.84826	8	123502225	123544619	2194	Acsf3	acyl-CoA synthetase family member 3 [Source:MGI Symbol;Acc:MGI:2182591]
ENSMUSG00000015023	17.9754	16.2843	15.5698	19.0481	17.5485	19.7023	20.6938	17.4101	17.3884	8	111701628	111724432	1344	Ddx19a	DEAD box helicase 19a [Source:MGI Symbol;Acc:MGI:99526]
ENSMUSG00000015027	7.12979	5.68734	6.31428	6.98224	4.91767	5.28285	6.46991	7.2924	6.31494	8	123304981	123338202	1683	Galns	galactosamine (N-acetyl)-6-sulfatase [Source:MGI Symbol;Acc:MGI:1355303]
ENSMUSG00000015053	2.86045	1.96904	2.63882	2.04075	2.09235	2.15978	2.13126	2.01128	2.54376	6	88170873	88184014	1938	Gata2	GATA binding protein 2 [Source:MGI Symbol;Acc:MGI:95662]
ENSMUSG00000015083	2.16499	2.11022	3.01806	1.70372	3.07437	2.44111	3.19545	3.18185	3.49609	2	25388663	25391731	738	C8g	complement component 8, gamma polypeptide [Source:MGI Symbol;Acc:MGI:88237]
ENSMUSG00000015085	4.36516	4.7459	3.8752	4.73663	5.04367	5.41102	4.43528	4.0411	4.51359	2	25285886	25291333	1404	Entpd2	ectonucleoside triphosphate diphosphohydrolase 2 [Source:MGI Symbol;Acc:MGI:1096863]
ENSMUSG00000015087	98.976	95.2507	92.9383	94.7997	93.3292	98.8213	93.7776	99.4523	97.5728	2	25473030	25498533	1477	Rabl6	RAB, member RAS oncogene family-like 6 [Source:MGI Symbol;Acc:MGI:2442633]
ENSMUSG00000015090	275.404	225.779	229.155	244.971	274.094	180.844	168.381	190.743	223.34	2	25356721	25360058	895	Ptgds	prostaglandin D2 synthase (brain) [Source:MGI Symbol;Acc:MGI:99261]
ENSMUSG00000015092	80.3436	76.0308	80.9774	74.8782	76.0922	80.3716	73.8542	89.6368	79.8775	2	25447859	25452094	690	Edf1	endothelial differentiation-related factor 1 [Source:MGI Symbol;Acc:MGI:1891227]
ENSMUSG00000015093	1.54903	1.19002	1.08877	2.23897	1.27193	1.42579	0.816541	0.87256	1.86795	2	25346850	25348788	722	Clic3	chloride intracellular channel 3 [Source:MGI Symbol;Acc:MGI:1916704]
ENSMUSG00000015094	171.223	180.157	159.796	163.115	155.013	154.081	168.258	194.083	172.241	2	25289363	25299506	945	Npdc1	neural proliferation, differentiation and control 1 [Source:MGI Symbol;Acc:MGI:1099802]
ENSMUSG00000015095	70.9741	68.8493	69.5441	68.1976	62.8099	64.497	67.0751	73.5522	68.2421	2	25390762	25395483	930	Fbxw5	F-box and WD-40 domain protein 5 [Source:MGI Symbol;Acc:MGI:1354731]
ENSMUSG00000015112	1.3839	2.79081	2.325	2.35265	2.94438	1.91652	2.78158	1.8149	3.04742	6	6041218	6217173	1579	Slc25a13	solute carrier family 25 (mitochondrial carrier, adenine nucleotide translocator), member 13 [Source:MGI Symbol;Acc:MGI:1354721]
ENSMUSG00000015120	132.116	132.476	135.699	129.279	130.181	134.298	130.429	122.393	131.698	17	25480890	25493596	947	Ube2i	ubiquitin-conjugating enzyme E2I [Source:MGI Symbol;Acc:MGI:107365]
ENSMUSG00000015126	13.1985	11.8195	14.5835	11.8199	11.8899	15.4043	13.4273	13.2311	12.3151	17	25459144	25461772	1192	Tsr3	TSR3 20S rRNA accumulation [Source:MGI Symbol;Acc:MGI:1915577]
ENSMUSG00000015127	5.57646	6.05167	6.30697	6.56127	6.68689	5.79479	6.33576	6.75913	5.87965	17	25407371	25453417	2257	Unkl	unkempt family like zinc finger [Source:MGI Symbol;Acc:MGI:1921404]
ENSMUSG00000015133	2.16034	1.77254	1.35469	1.73816	1.91199	1.38169	1.69329	1.6399	1.37585	7	65876660	66038098	2517	Lrrk1	leucine-rich repeat kinase 1 [Source:MGI Symbol;Acc:MGI:2142227]
ENSMUSG00000015134	1.26634	0.802599	0.623051	0.772821	0.587184	0.699352	0.80103	0.933801	0.358525	7	66040638	66077265	1473	Aldh1a3	aldehyde dehydrogenase family 1, subfamily A3 [Source:MGI Symbol;Acc:MGI:1861722]
ENSMUSG00000015143	41.5104	45.5362	38.1873	43.5394	47.4648	44.8559	43.1032	41.4991	42.6034	12	80214321	80307145	1534	Actn1	actinin, alpha 1 [Source:MGI Symbol;Acc:MGI:2137706]
ENSMUSG00000015149	96.4009	108.485	96.9692	89.6708	94.3974	80.5985	84.76	92.9058	90.5185	7	28466160	28488086	1262	Sirt2	sirtuin 2 [Source:MGI Symbol;Acc:MGI:1927664]
ENSMUSG00000015165	140.991	142.341	142.275	143.097	141.075	126.125	144.006	140.567	147.613	7	28507966	28521691	1509	Hnrnpl	heterogeneous nuclear ribonucleoprotein L [Source:MGI Symbol;Acc:MGI:104816]
ENSMUSG00000015176	30.1558	29.9148	29.2635	29.0829	28.1665	29.4545	27.8102	28.2891	27.5225	19	46064302	46073969	2077	Nolc1	nucleolar and coiled-body phosphoprotein 1 [Source:MGI Symbol;Acc:MGI:1918019]
ENSMUSG00000015189	68.8891	69.0842	67.2357	69.8691	71.732	68.1467	70.968	67.4612	71.5889	6	4600839	4643355	1282	Casd1	CAS1 domain containing 1 [Source:MGI Symbol;Acc:MGI:2384865]
ENSMUSG00000015202	1.91927	2.18608	1.81428	1.91791	1.71242	1.52428	1.37705	1.20397	1.78053	10	7069063	7162237	3000	Cnksr3	Cnksr family member 3 [Source:MGI Symbol;Acc:MGI:2674130]
ENSMUSG00000015214	36.8919	36.8773	37.2664	40.7219	43.9153	42.8364	38.989	38.9192	43.4952	X	70408366	70462802	1673	Mtmr1	myotubularin related protein 1 [Source:MGI Symbol;Acc:MGI:1858271]
ENSMUSG00000015217	11.7764	10.475	13.3635	8.38027	11.8646	11.4964	10.0466	9.89251	10.9579	X	70599524	70604282	1344	Hmgb3	high mobility group box 3 [Source:MGI Symbol;Acc:MGI:1098219]
ENSMUSG00000015222	590.97	577.058	608.377	652.327	583.731	631.438	658.936	566.246	606.598	1	66214432	66481742	2574	Map2	microtubule-associated protein 2 [Source:MGI Symbol;Acc:MGI:97175]
ENSMUSG00000015224	12.5224	9.73436	10.8135	12.531	11.6609	13.8603	10.9278	10.8332	11.5537	4	96456666	96479815	2286	Cyp2j9	cytochrome P450, family 2, subfamily j, polypeptide 9 [Source:MGI Symbol;Acc:MGI:1921769]
ENSMUSG00000015242	0	0	0	0	0	0	0	0	0	4	52989272	53001162	1016	Nipsnap3a	nipsnap homolog 3A [Source:MGI Symbol;Acc:MGI:1920648]
ENSMUSG00000015243	10.1656	9.84088	9.84153	10.0051	10.7228	9.57253	9.6866	9.49788	10.2138	4	53030787	53159895	5518	Abca1	ATP-binding cassette, sub-family A member 1 [Source:MGI Symbol;Acc:MGI:99607]
ENSMUSG00000015247	16.9331	13.4435	15.0156	13.1546	14.1513	16.5147	13.2852	12.8253	14.1222	4	53011880	53022060	948	Nipsnap3b	nipsnap homolog 3B [Source:MGI Symbol;Acc:MGI:1913786]
ENSMUSG00000015289	7.62521	9.71433	9.43537	8.46962	7.54912	10.2047	8.08711	8.54372	8.94854	X	73394882	73397224	1168	Lage3	L antigen family, member 3 [Source:MGI Symbol;Acc:MGI:1913442]
ENSMUSG00000015290	58.8747	54.3747	56.6941	52.5375	51.5848	54.9629	52.0706	55.8729	54.128	X	73409324	73416824	1163	Ubl4a	ubiquitin-like 4A [Source:MGI Symbol;Acc:MGI:95049]
ENSMUSG00000015291	479.017	466.338	490.486	445.454	463.069	515.713	480.131	477.351	449.089	X	73348604	73355468	1332	Gdi1	GDP dissociation inhibitor 1 [Source:MGI Symbol;Acc:MGI:99846]
ENSMUSG00000015305	38.8661	40.4151	36.7959	41.1481	44.1643	34.9237	36.7943	36.1374	39.2841	10	8597983	8761814	2543	Sash1	SAM and SH3 domain containing 1 [Source:MGI Symbol;Acc:MGI:1917347]
ENSMUSG00000015312	14.1977	13.9548	14.0882	11.8702	18.7575	22.3407	15.7018	16.9359	15.6977	10	80765907	80768038	894	Gadd45b	growth arrest and DNA-damage-inducible 45 beta [Source:MGI Symbol;Acc:MGI:107776]
ENSMUSG00000015314	0.0805196	0.0811889	0.0330137	0.0603469	0.0544483	0.097274	0.0660246	0.0577262	0.0295513	1	171745082	171780737	1986	Slamf6	SLAM family member 6 [Source:MGI Symbol;Acc:MGI:1353620]
ENSMUSG00000015316	0	0.0453535	0	0	0	0.0362259	0	0.0161234	0.0495236	1	171594695	171628752	3556	Slamf1	signaling lymphocytic activation molecule family member 1 [Source:MGI Symbol;Acc:MGI:1351314]
ENSMUSG00000015335	2.0056	2.16016	2.74728	2.76714	2.45043	3.74452	2.97142	3.72536	2.50934	2	29980956	29983660	1170	Zdhhc12	zinc finger, DHHC domain containing 12 [Source:MGI Symbol;Acc:MGI:1913470]
ENSMUSG00000015337	4.01361	3.79403	3.14724	3.21488	3.20597	2.66681	3.8876	3.99245	3.09335	2	30061505	30064081	1063	Endog	endonuclease G [Source:MGI Symbol;Acc:MGI:1261433]
ENSMUSG00000015340	0.215333	0.434246	0.264865	0.564848	0.254819	0.13007	0.176569	0.231565	0.158058	X	9301491	9354010	1485	Cybb	cytochrome b-245, beta polypeptide [Source:MGI Symbol;Acc:MGI:88574]
ENSMUSG00000015341	34.8218	40.5324	37.2596	37.9893	39.4742	35.2128	32.1646	32.772	39.4731	8	23731362	23747090	2330	Golga7	golgin A7 [Source:MGI Symbol;Acc:MGI:1931029]
ENSMUSG00000015342	6.55604	7.24616	5.77668	6.49626	6.20231	6.39709	6.47426	6.05597	6.26978	X	9138995	9179489	5076	Xk	X-linked Kx blood group [Source:MGI Symbol;Acc:MGI:103569]
ENSMUSG00000015354	1.66461	2.78325	3.08424	3.50584	2.92806	1.6037	2.35843	1.97137	3.20156	9	95519654	95580149	2530	Pcolce2	procollagen C-endopeptidase enhancer 2 [Source:MGI Symbol;Acc:MGI:1923727]
ENSMUSG00000015355	0.303591	0.969362	0.311187	0.796361	0.35926	0.855778	0.684583	0.380889	0.891362	1	171509577	171532826	1054	Cd48	CD48 antigen [Source:MGI Symbol;Acc:MGI:88339]
ENSMUSG00000015357	17.4003	17.9722	18.4843	20.0696	19.5691	19.3488	19.0046	17.4969	18.6916	9	65201542	65237940	1887	Clpx	caseinolytic mitochondrial matrix peptidase chaperone subunit [Source:MGI Symbol;Acc:MGI:1346017]
ENSMUSG00000015363	9.54397	9.2796	7.41771	8.51863	8.80296	8.67907	9.5136	8.74081	9.43999	15	88959327	88971280	2033	Trabd	TraB domain containing [Source:MGI Symbol;Acc:MGI:1915226]
ENSMUSG00000015365	0.0252633	0.0254733	0.062149	0.0852031	0.1025	0.0610401	0.0621464	0.0271677	0.111262	15	88867112	88939355	2111	Mov10l1	Mov10 like RISC complex RNA helicase 1 [Source:MGI Symbol;Acc:MGI:1891384]
ENSMUSG00000015377	11.5484	11.8545	12.5173	11.0304	12.9467	11.5387	13.0507	12.2321	14.1682	15	89066416	89080699	3070	Dennd6b	DENN domain containing 6B [Source:MGI Symbol;Acc:MGI:1916690]
ENSMUSG00000015396	4.48642	4.96448	4.13173	4.21596	5.43744	3.50212	4.15985	5.64108	4.2557	13	43938251	43956608	2317	Cd83	CD83 antigen [Source:MGI Symbol;Acc:MGI:1328316]
ENSMUSG00000015401	0	0.586821	0.195233	0.356873	0.053665	0.0639165	0.455524	0.0568958	0.407767	X	162871826	162901856	1008	Cltrn	collectrin, amino acid transport regulator [Source:MGI Symbol;Acc:MGI:1926234]
ENSMUSG00000015405	0.532391	0.721924	0.76776	1.03192	0.577255	0.709704	0.745147	0.848913	0.6266	X	162922328	162971416	2904	Ace2	angiotensin converting enzyme 2 [Source:MGI Symbol;Acc:MGI:1917258]
ENSMUSG00000015437	0	0	0	0	0.0376702	0	0.0456793	0	0	14	56496295	56499717	1436	Gzmb	granzyme B [Source:MGI Symbol;Acc:MGI:109267]
ENSMUSG00000015441	0	0	0	0	0	0	0	0	0	14	56442720	56448874	919	Gzmf	granzyme F [Source:MGI Symbol;Acc:MGI:109254]
ENSMUSG00000015443	0	0	0	0	0	0	0	0	0	14	56403254	56412056	972	Gzmn	granzyme N [Source:MGI Symbol;Acc:MGI:2675494]
ENSMUSG00000015451	0.54732	0.949214	0.780932	0.467626	0.532949	0.608309	0.646261	0.706293	0.747239	17	35028069	35042440	2436	C4a	complement C4A (Rodgers blood group) [Source:MGI Symbol;Acc:MGI:98320]
ENSMUSG00000015452	0.539786	0.217709	0.53116	0.566373	0.80302	0.869471	0.398353	0.503079	0.435832	17	34816836	34819910	1482	Ager	advanced glycosylation end product-specific receptor [Source:MGI Symbol;Acc:MGI:893592]
ENSMUSG00000015461	56.9098	49.7644	49.1308	57.322	45.6687	56.3677	53.4764	59.6792	45.8267	17	34866120	34874048	1206	Atf6b	activating transcription factor 6 beta [Source:MGI Symbol;Acc:MGI:105121]
ENSMUSG00000015467	0.702433	0.544824	0.465236	0.364466	0.383648	0.652764	0.797513	0.464851	0.95187	17	34832323	34834945	986	Egfl8	EGF-like domain 8 [Source:MGI Symbol;Acc:MGI:1932094]
ENSMUSG00000015468	4.10237	5.2488	4.32516	4.65065	4.40587	4.91434	4.62179	3.92967	4.93433	17	34783242	34807477	1547	Notch4	notch 4 [Source:MGI Symbol;Acc:MGI:107471]
ENSMUSG00000015474	8.16015	8.81248	8.33691	8.37159	7.68899	8.29589	8.88501	8.87118	8.10079	17	34835636	34847484	1196	Ppt2	palmitoyl-protein thioesterase 2 [Source:MGI Symbol;Acc:MGI:1860075]
ENSMUSG00000015476	78.3047	85.7396	74.7157	82.2186	80.0041	75.8623	86.0736	95.1625	76.7567	17	34848507	34852100	1403	Prrt1	proline-rich transmembrane protein 1 [Source:MGI Symbol;Acc:MGI:1932118]
ENSMUSG00000015478	40.0262	36.0003	38.3232	23.8556	28.0152	40.6913	41.9811	37.8516	40.0522	17	34820065	34822664	950	Rnf5	ring finger protein 5 [Source:MGI Symbol;Acc:MGI:1860076]
ENSMUSG00000015484	1.99201	1.57915	2.50091	2.61008	2.38283	3.02057	2.85565	2.30468	2.38988	1	155951712	156032596	3882	Fam163a	family with sequence similarity 163, member A [Source:MGI Symbol;Acc:MGI:3618859]
ENSMUSG00000015488	25.8755	25.0573	30.8296	30.0493	29.0611	30.589	28.675	30.2137	26.515	2	26899938	26911101	1248	Cacfd1	calcium channel flower domain containing 1 [Source:MGI Symbol;Acc:MGI:1924317]
ENSMUSG00000015501	61.8586	59.795	61.0308	62.6188	63.17	57.7776	63.6102	63.4814	64.8718	10	13841819	14027118	5716	Hivep2	human immunodeficiency virus type I enhancer binding protein 2 [Source:MGI Symbol;Acc:MGI:1338076]
ENSMUSG00000015519	0	0	0	0	0	0	0	0	0	10	28848284	28862299	1095	2310057J18Rik	RIKEN cDNA 2310057J18 gene [Source:MGI Symbol;Acc:MGI:1914969]
ENSMUSG00000015522	15.2732	13.6099	15.9866	17.4772	16.9002	15.4264	14.9501	12.5325	16.365	3	95341699	95404551	2342	Arnt	aryl hydrocarbon receptor nuclear translocator [Source:MGI Symbol;Acc:MGI:88071]
ENSMUSG00000015533	0.477925	0.510245	0.41496	0.790124	0.384962	0.33963	0.622414	0.740695	0.619067	13	114969617	115068636	3794	Itga2	integrin alpha 2 [Source:MGI Symbol;Acc:MGI:96600]
ENSMUSG00000015536	17.217	21.0169	18.5478	19.2267	17.0763	12.6365	13.1473	11.8232	19.839	13	114954772	114968811	1397	Mocs2	molybdenum cofactor synthesis 2 [Source:MGI Symbol;Acc:MGI:1336894]
ENSMUSG00000015542	15.3839	16.4166	13.8766	12.7548	12.7434	14.171	10.88	13.3727	14.1856	11	115073658	115078685	831	Nat9	N-acetyltransferase 9 (GCN5-related, putative) [Source:MGI Symbol;Acc:MGI:1913426]
ENSMUSG00000015568	44.1505	50.7494	37.789	53.4363	44.6396	40.009	55.8886	54.753	52.1129	8	69333143	69360100	2648	Lpl	lipoprotein lipase [Source:MGI Symbol;Acc:MGI:96820]
ENSMUSG00000015575	18.4089	20.071	17.7343	18.0593	21.6074	20.9134	18.2244	18.1334	22.9052	17	26882205	26918621	1068	Atp6v0e	ATPase, H+ transporting, lysosomal V0 subunit E [Source:MGI Symbol;Acc:MGI:1328318]
ENSMUSG00000015579	0	0	0	0	0	0	0	0	0	17	27057638	27063983	1441	Nkx2-5	NK2 homeobox 5 [Source:MGI Symbol;Acc:MGI:97350]
ENSMUSG00000015597	16.601	15.5812	17.7481	17.2632	17.9894	17.2309	17.2029	17.2574	18.202	17	46694657	46731846	3855	Zfp318	zinc finger protein 318 [Source:MGI Symbol;Acc:MGI:1889348]
ENSMUSG00000015599	31.3238	29.5965	31.231	28.8858	29.0267	30.0695	29.8063	32.0714	30.5578	17	46753374	46798601	5438	Ttbk1	tau tubulin kinase 1 [Source:MGI Symbol;Acc:MGI:2147036]
ENSMUSG00000015605	36.6145	38.09	35.7188	33.838	38.3168	41.1215	35.6551	39.0486	37.2551	17	46859255	46867101	1056	Srf	serum response factor [Source:MGI Symbol;Acc:MGI:106658]
ENSMUSG00000015619	0	0	0	0	0	0	0.0716891	0	0	2	9861889	9894845	914	Gata3	GATA binding protein 3 [Source:MGI Symbol;Acc:MGI:95663]
ENSMUSG00000015627	0	0	0	0	0	0	0	0	0	2	179966926	179976492	3277	Gata5	GATA binding protein 5 [Source:MGI Symbol;Acc:MGI:109497]
ENSMUSG00000015647	2.53334	3.46079	3.09597	3.27059	3.03379	2.7643	2.63347	2.95279	3.31113	2	179818166	179867652	3262	Lama5	laminin, alpha 5 [Source:MGI Symbol;Acc:MGI:105382]
ENSMUSG00000015652	0	0.995817	0.472416	1.48036	0.389568	0.265135	0.0674851	0.0590031	0.42287	5	5786317	5799326	971	Steap1	six transmembrane epithelial antigen of the prostate 1 [Source:MGI Symbol;Acc:MGI:1917608]
ENSMUSG00000015653	2.48794	2.60067	2.65313	2.66864	2.23416	1.88885	2.42842	2.06184	2.62619	5	5714829	5744578	4672	Steap2	six transmembrane epithelial antigen of prostate 2 [Source:MGI Symbol;Acc:MGI:1921301]
ENSMUSG00000015656	708.997	633.485	686.436	649.118	651.859	718.344	639.263	684.854	641.177	9	40712280	40721383	1229	Hspa8	heat shock protein 8 [Source:MGI Symbol;Acc:MGI:105384]
ENSMUSG00000015659	11.8182	9.57987	13.3966	11.0531	14.6736	13.7974	12.4188	14.0262	13.5588	17	6092471	6130016	1610	Serac1	serine active site containing 1 [Source:MGI Symbol;Acc:MGI:2447813]
ENSMUSG00000015665	0	0	0	0	0	0	0	0	0	X	99615857	99621811	1390	Awat1	acyl-CoA wax alcohol acyltransferase 1 [Source:MGI Symbol;Acc:MGI:3588200]
ENSMUSG00000015668	20.1062	17.0313	20.0908	18.4105	15.7413	19.3698	18.6135	16.9656	17.1813	X	99666489	99670174	1244	Pdzd11	PDZ domain containing 11 [Source:MGI Symbol;Acc:MGI:1919871]
ENSMUSG00000015671	39.1476	40.1288	37.3529	36.9233	39.0991	42.549	39.105	38.4133	36.9607	13	14787825	14848821	2132	Psma2	proteasome subunit alpha 2 [Source:MGI Symbol;Acc:MGI:104885]
ENSMUSG00000015672	9.19592	8.99474	10.4307	9.47141	10.4446	11.0096	10.6334	9.445	10.3674	13	14782769	14787750	1937	Mrpl32	mitochondrial ribosomal protein L32 [Source:MGI Symbol;Acc:MGI:2137226]
ENSMUSG00000015697	13.6833	11.269	11.8478	14.4592	13.2901	12.2353	12.5616	11.2874	12.3519	3	95230836	95264513	3765	Setdb1	SET domain, bifurcated 1 [Source:MGI Symbol;Acc:MGI:1934229]
ENSMUSG00000015702	0.338489	0.796372	0.601395	1.05703	0.648522	1.09046	0.693887	0.283115	0.786778	3	95203407	95214487	1418	Anxa9	annexin A9 [Source:MGI Symbol;Acc:MGI:1923711]
ENSMUSG00000015709	180.233	154.787	196.375	158.26	167.387	199.534	185.947	160.895	177.689	7	83895486	84059384	1876	Arnt2	aryl hydrocarbon receptor nuclear translocator 2 [Source:MGI Symbol;Acc:MGI:107188]
ENSMUSG00000015711	16.7323	15.3876	14.3465	14.981	14.7053	16.7901	16.1223	15.9422	14.9422	3	95160985	95189387	1957	Prune1	prune exopolyphosphatase [Source:MGI Symbol;Acc:MGI:1925152]
ENSMUSG00000015714	63.7129	78.3471	68.4884	67.1418	73.4929	52.6777	59.2107	56.9396	61.9071	3	95222102	95230910	975	Cers2	ceramide synthase 2 [Source:MGI Symbol;Acc:MGI:1924143]
ENSMUSG00000015721	0	0	0	0	0	0	0	0	0	7	23085314	23141347	3218	Nlrp5	NLR family, pyrin domain containing 5 [Source:MGI Symbol;Acc:MGI:1345193]
ENSMUSG00000015733	259.228	269.031	260.635	287.809	273.251	260.734	266.192	274.2	278.246	6	17636233	17666971	1342	Capza2	capping actin protein of muscle Z-line subunit alpha 2 [Source:MGI Symbol;Acc:MGI:106222]
ENSMUSG00000015745	24.9178	23.4196	22.6058	17.5554	20.1281	21.6576	22.4661	22.4311	21.7246	3	95895741	95903313	946	Plekho1	pleckstrin homology domain containing, family O member 1 [Source:MGI Symbol;Acc:MGI:1914470]
ENSMUSG00000015747	28.4909	28.0046	27.5866	27.6685	24.931	29.024	26.0618	28.2198	28.7491	3	95907144	95965778	1635	Vps45	vacuolar protein sorting 45 [Source:MGI Symbol;Acc:MGI:891965]
ENSMUSG00000015748	11.681	12.9926	11.0453	12.6803	13.6624	14.8171	12.9305	12.0904	14.2677	3	95737436	95763197	1460	Prpf3	pre-mRNA processing factor 3 [Source:MGI Symbol;Acc:MGI:1918017]
ENSMUSG00000015749	118.087	119.691	106.997	117.628	113.558	106.58	103.629	105.736	112.386	3	95836558	95854702	1209	Anp32e	acidic nuclear phosphoprotein 32 family member E [Source:MGI Symbol;Acc:MGI:1913721]
ENSMUSG00000015750	22.0848	23.1081	22.184	18.4674	18.0606	19.5677	19.8164	20.6303	22.0708	3	95801281	95805600	1857	Aph1a	aph1 homolog A, gamma secretase subunit [Source:MGI Symbol;Acc:MGI:2385110]
ENSMUSG00000015755	40.572	43.4122	42.4189	43.6907	43.6978	39.3403	42.2858	41.0757	40.4094	10	7781417	7831994	1998	Tab2	TGF-beta activated kinase 1/MAP3K7 binding protein 2 [Source:MGI Symbol;Acc:MGI:1915902]
ENSMUSG00000015757	14.6719	17.0555	16.1643	16.4349	18.1474	17.6292	17.9487	15.7211	19.1176	10	7668655	7698899	2021	Ppil4	peptidylprolyl isomerase (cyclophilin)-like 4 [Source:MGI Symbol;Acc:MGI:1914668]
ENSMUSG00000015759	57.2946	56.5251	53.1245	55.8458	57.4361	55.5348	54.5152	53.642	59.512	14	47013024	47025868	1036	Cnih1	cornichon family AMPA receptor auxiliary protein 1 [Source:MGI Symbol;Acc:MGI:1277202]
ENSMUSG00000015766	24.4548	23.9337	27.157	25.1623	26.2063	31.0455	25.6604	23.505	24.6435	6	137454243	137631874	1930	Eps8	epidermal growth factor receptor pathway substrate 8 [Source:MGI Symbol;Acc:MGI:104684]
ENSMUSG00000015776	17.3418	19.0215	16.1702	16.1766	16.8651	18.172	17.0869	15.7414	18.9227	2	26795274	26800689	1715	Med22	mediator complex subunit 22 [Source:MGI Symbol;Acc:MGI:98446]
ENSMUSG00000015787	0	0	0	0	0	0	0	0	0	2	26732515	26754991	1795	Abo	ABO, alpha 1-3-N-acetylgalactosaminyltransferase and alpha 1-3-galactosyltransferase [Source:MGI Symbol;Acc:MGI:2135738]
ENSMUSG00000015790	60.6161	52.7043	61.2483	51.367	58.4707	59.5573	51.241	60.6977	55.6813	2	26803393	26806542	754	Surf1	surfeit gene 1 [Source:MGI Symbol;Acc:MGI:98443]
ENSMUSG00000015804	36.4157	37.5748	36.6151	36.6205	35.1014	36.7203	34.6148	36.3408	38.5493	5	45677571	45686618	1444	Med28	mediator complex subunit 28 [Source:MGI Symbol;Acc:MGI:1914249]
ENSMUSG00000015806	120.858	163.227	135.247	121.851	137.645	98.7937	121.83	111.974	121.538	5	45591363	45607578	987	Qdpr	quinoid dihydropteridine reductase [Source:MGI Symbol;Acc:MGI:97836]
ENSMUSG00000015812	0.241316	0.608304	0.742062	0.542576	1.46862	1.16611	2.07769	1.55704	1.06278	14	67982630	67986888	441	Gnrh1	gonadotropin releasing hormone 1 [Source:MGI Symbol;Acc:MGI:95789]
ENSMUSG00000015829	61.1169	58.7006	55.2657	78.9062	70.7733	74.2137	63.9086	70.5019	52.4109	1	159351339	159759299	3732	Tnr	tenascin R [Source:MGI Symbol;Acc:MGI:99516]
ENSMUSG00000015837	358.521	353.404	356.872	336.03	349.843	365.267	346.282	354.243	341.019	11	50090193	50101654	1221	Sqstm1	sequestosome 1 [Source:MGI Symbol;Acc:MGI:107931]
ENSMUSG00000015839	8.3219	9.29598	8.39632	8.43828	9.32376	7.81939	7.0914	7.6039	8.26431	2	75505857	75534985	1961	Nfe2l2	nuclear factor, erythroid derived 2, like 2 [Source:MGI Symbol;Acc:MGI:108420]
ENSMUSG00000015843	2.101	1.451	2.23027	1.35893	1.34287	2.67725	2.26558	1.79512	1.93299	1	167425953	167467192	1853	Rxrg	retinoid X receptor gamma [Source:MGI Symbol;Acc:MGI:98216]
ENSMUSG00000015846	18.1581	19.4059	21.5116	16.6506	22.1527	25.7779	20.0011	18.1771	18.7027	2	27566452	27652969	1912	Rxra	retinoid X receptor alpha [Source:MGI Symbol;Acc:MGI:98214]
ENSMUSG00000015850	2.06594	4.52333	3.1583	2.78704	2.96366	1.21226	2.03284	2.63427	2.85956	3	95583511	95595228	1807	Adamtsl4	ADAMTS-like 4 [Source:MGI Symbol;Acc:MGI:2389008]
ENSMUSG00000015852	3.20273	5.15244	4.38207	4.93554	3.32158	4.99946	3.05404	4.7599	3.40742	3	87158065	87171045	1481	Fcrl2	Fc receptor like 2 [Source:MGI Symbol;Acc:MGI:1933397]
ENSMUSG00000015854	0.104776	0.0792349	0.0322192	0.176684	0.0531379	0.22151	0.0966535	0.112674	0	3	87265188	87278380	2036	Cd5l	CD5 antigen-like [Source:MGI Symbol;Acc:MGI:1334419]
ENSMUSG00000015869	32.969	32.0918	33.0625	30.8063	32.8137	30.8633	28.0873	31.5149	30.014	11	116361671	116385461	1120	Prpsap1	phosphoribosyl pyrophosphate synthetase-associated protein 1 [Source:MGI Symbol;Acc:MGI:1915013]
ENSMUSG00000015879	1.61863	1.63209	1.26698	1.5479	1.46057	1.42214	1.20228	1.48068	1.51599	5	45687047	45796956	5073	Fam184b	family with sequence similarity 184, member B [Source:MGI Symbol;Acc:MGI:2442958]
ENSMUSG00000015880	0.176009	0.0665521	0.108248	0.123669	0.0669484	0.106317	0.108243	0.118298	0.145343	5	45827261	45857888	2423	Ncapg	non-SMC condensin I complex, subunit G [Source:MGI Symbol;Acc:MGI:1930197]
ENSMUSG00000015882	3.85421	4.80743	4.30182	5.66488	5.40075	5.19079	5.95205	3.54606	4.5422	5	45854523	46014957	3735	Lcorl	ligand dependent nuclear receptor corepressor-like [Source:MGI Symbol;Acc:MGI:2651932]
ENSMUSG00000015889	29.1405	29.2414	32.512	29.5048	30.3156	32.4396	30.8448	31.8393	30.439	10	93289273	93320737	1142	Lta4h	leukotriene A4 hydrolase [Source:MGI Symbol;Acc:MGI:96836]
ENSMUSG00000015890	0.132171	0.199904	0.189669	0.148586	0.0893752	0.186285	0.135472	0.142134	0.218284	10	93359200	93375895	2421	Amdhd1	amidohydrolase domain containing 1 [Source:MGI Symbol;Acc:MGI:1919011]
ENSMUSG00000015932	101.778	99.2471	99.5474	99.4851	101.82	99.4569	97.0031	100.117	103.948	2	143757240	143785244	1911	Dstn	destrin [Source:MGI Symbol;Acc:MGI:1929270]
ENSMUSG00000015937	44.1082	40.836	43.3137	38.9316	40.4136	41.8803	41.9219	44.6891	40.3765	13	56221432	56284174	1462	Macroh2a1	macroH2A.1 histone [Source:MGI Symbol;Acc:MGI:1349392]
ENSMUSG00000015942	9.51252	8.94534	10.7048	9.6701	10.3672	9.78032	10.5799	10.0845	10.5106	5	134212858	134253209	1581	Gtf2ird2	GTF2I repeat domain containing 2 [Source:MGI Symbol;Acc:MGI:2149780]
ENSMUSG00000015943	5.89621	7.41481	7.41546	6.33061	5.44303	6.88297	6.19287	8.193	7.65893	3	96103904	96127025	805	Bola1	bolA family member 1 [Source:MGI Symbol;Acc:MGI:1916418]
ENSMUSG00000015944	60.8273	52.9676	58.7799	49.875	60.4906	60.8323	55.9175	52.9101	54.1513	5	134128550	134173182	2866	Castor2	cytosolic arginine sensor for mTORC1 subunit 2 [Source:MGI Symbol;Acc:MGI:1933384]
ENSMUSG00000015947	1.06996	2.05656	1.11044	1.12767	0.746129	0.767479	1.15152	0.719134	0.883538	3	96190225	96201285	1594	Fcgr1	Fc receptor, IgG, high affinity I [Source:MGI Symbol;Acc:MGI:95498]
ENSMUSG00000015950	5.07473	7.41177	5.03147	5.01351	4.46107	6.76232	4.46382	4.23352	4.87628	5	134248907	134258479	1734	Ncf1	neutrophil cytosolic factor 1 [Source:MGI Symbol;Acc:MGI:97283]
ENSMUSG00000015957	0.421716	0.327093	0.199508	0.328219	1.05293	0.587845	0.2394	0.244195	0.428602	7	98484319	98504402	1643	Wnt11	wingless-type MMTV integration site family, member 11 [Source:MGI Symbol;Acc:MGI:101948]
ENSMUSG00000015961	39.846	38.361	42.5147	40.9366	42.12	40.9327	41.0159	40.4415	43.4962	1	177590528	177624077	2191	Adss2	adenylosuccinate synthase 2 [Source:MGI Symbol;Acc:MGI:87948]
ENSMUSG00000015962	0	0.280073	0.256243	0.234198	0.281741	0.167781	0.341643	0.224027	0	1	177557380	177580890	768	Spmip3	sperm microtubule inner protein 3 [Source:MGI Symbol;Acc:MGI:1916678]
ENSMUSG00000015966	0.436661	1.17411	1.21744	1.30905	1.09252	1.16054	0.966746	1.06437	0.897444	14	29718092	29730853	1832	Il17rb	interleukin 17 receptor B [Source:MGI Symbol;Acc:MGI:1355292]
ENSMUSG00000015968	12.3326	13.6041	14.1351	14.9815	13.7627	11.9436	14.1345	13.7829	14.6305	14	29761896	30213412	4185	Cacna1d	calcium channel, voltage-dependent, L type, alpha 1D subunit [Source:MGI Symbol;Acc:MGI:88293]
ENSMUSG00000015970	1.92396	2.90993	2.65715	2.52341	2.75607	1.69225	2.40794	1.97825	2.48996	14	29730980	29762484	3159	Chdh	choline dehydrogenase [Source:MGI Symbol;Acc:MGI:1860776]
ENSMUSG00000015971	36.7799	37.0856	35.5832	36.0205	35.7281	37.3835	34.4072	37.5367	33.0194	14	29700294	29728311	1508	Actr8	ARP8 actin-related protein 8 [Source:MGI Symbol;Acc:MGI:1860775]
ENSMUSG00000015980	7.92514	6.30869	8.13566	6.63185	9.54962	8.56638	8.94151	7.88175	8.06969	7	138792904	138822895	895	Lrrc27	leucine rich repeat containing 27 [Source:MGI Symbol;Acc:MGI:1923862]
ENSMUSG00000015981	38.127	34.4733	36.3437	33.4808	31.8218	34.7501	32.7817	36.2335	34.4558	7	138683554	138793223	2044	Stk32c	serine/threonine kinase 32C [Source:MGI Symbol;Acc:MGI:2385336]
ENSMUSG00000015994	44.0471	44.0062	44.0632	45.8877	44.6777	49.4942	42.0134	39.6628	43.775	8	26488750	26505678	1057	Fnta	farnesyltransferase, CAAX box, alpha [Source:MGI Symbol;Acc:MGI:104683]
ENSMUSG00000016018	39.4976	38.1007	38.15	40.3517	40.2477	38.3049	38.7304	37.3858	41.3635	13	113003952	113063932	1464	Mtrex	Mtr4 exosome RNA helicase [Source:MGI Symbol;Acc:MGI:1919448]
ENSMUSG00000016024	1.36477	4.30475	2.32435	8.69421	2.34267	1.98695	1.11908	1.99449	4.46939	2	158148413	158174772	1524	Lbp	lipopolysaccharide binding protein [Source:MGI Symbol;Acc:MGI:1098776]
ENSMUSG00000016028	3.68168	2.77265	3.11926	3.00546	2.69619	2.3992	2.93122	2.75994	2.70801	15	85783130	85918404	3490	Celsr1	cadherin, EGF LAG seven-pass G-type receptor 1 [Source:MGI Symbol;Acc:MGI:1100883]
ENSMUSG00000016087	2.84702	2.48622	1.90729	2.25759	1.93378	1.87326	1.81341	2.13221	1.90317	9	32333500	32454157	2098	Fli1	Friend leukemia integration 1 [Source:MGI Symbol;Acc:MGI:95554]
ENSMUSG00000016128	10.5679	11.7571	12.0919	13.3232	13.9044	9.89675	11.6211	11.9812	12.357	5	150960975	151157301	1952	Stard13	StAR related lipid transfer domain containing 13 [Source:MGI Symbol;Acc:MGI:2385331]
ENSMUSG00000016150	4.17584	4.21802	5.17282	4.87761	4.65618	5.33992	4.96315	4.49062	4.18195	X	41616743	42518003	7202	Tenm1	teneurin transmembrane protein 1 [Source:MGI Symbol;Acc:MGI:1345185]
ENSMUSG00000016179	18.2053	15.6571	19.056	13.8449	16.2573	19.2766	17.2111	16.1995	18.1972	1	193028654	193052606	1493	Camk1g	calcium/calmodulin-dependent protein kinase I gamma [Source:MGI Symbol;Acc:MGI:2388073]
ENSMUSG00000016181	14.352	14.274	13.9622	12.761	13.8296	12.8068	15.0047	16.1705	15.8019	1	192773412	192812580	1635	Utp25	UTP25 small subunit processome component [Source:MGI Symbol;Acc:MGI:2138080]
ENSMUSG00000016194	21.5885	22.5519	22.1099	24.8354	22.9182	22.8205	21.7714	23.5601	22.9637	1	192903942	192946383	1165	Hsd11b1	hydroxysteroid 11-beta dehydrogenase 1 [Source:MGI Symbol;Acc:MGI:103562]
ENSMUSG00000016200	5.80487	5.80927	5.38853	7.05133	6.4062	6.26418	6.57827	6.59314	6.55885	1	192573541	192718083	4906	Syt14	synaptotagmin XIV [Source:MGI Symbol;Acc:MGI:2444490]
ENSMUSG00000016206	1.18678	0.822691	0.775502	0.833861	0.714737	0.627253	0.775468	0.877414	0.735002	17	37581111	37585375	1438	H2-M3	histocompatibility 2, M region locus 3 [Source:MGI Symbol;Acc:MGI:95915]
ENSMUSG00000016239	3.90226	4.3992	3.8999	4.84389	6.5419	6.87492	4.66635	4.48783	4.89321	X	35592006	35625994	1967	Lonrf3	LON peptidase N-terminal domain and ring finger 3 [Source:MGI Symbol;Acc:MGI:1921615]
ENSMUSG00000016252	65.6477	67.0896	57.3985	60.4542	58.9242	69.6434	59.2702	70.3232	61.5146	2	174302865	174305898	840	Atp5f1e	ATP synthase F1 subunit epsilon [Source:MGI Symbol;Acc:MGI:1855697]
ENSMUSG00000016253	31.9001	30.1352	30.2677	28.4181	29.4524	31.6194	32.4125	32.3802	31.7237	2	174257597	174269295	1192	Nelfcd	negative elongation factor complex member C/D, Th1l [Source:MGI Symbol;Acc:MGI:1926424]
ENSMUSG00000016255	0.0379309	0.114738	0	0.042642	0	0	0	0	0	2	174292488	174299675	1406	Tubb1	tubulin, beta 1 class VI [Source:MGI Symbol;Acc:MGI:107814]
ENSMUSG00000016256	20.6884	20.2632	19.8935	16.6841	15.8041	15.3804	15.5226	16.1984	14.7917	2	174269286	174280832	1441	Ctsz	cathepsin Z [Source:MGI Symbol;Acc:MGI:1891190]
ENSMUSG00000016257	59.988	53.1029	60.5033	51.8054	54.0943	57.7259	54.86	54.4079	51.9589	2	174306860	174314874	721	Prelid3b	PRELI domain containing 3B [Source:MGI Symbol;Acc:MGI:1913640]
ENSMUSG00000016262	10.6604	13.0029	9.65822	11.4046	10.4642	6.61242	9.69305	10.4471	11.4534	1	192526796	192538064	1861	Sertad4	SERTA domain containing 4 [Source:MGI Symbol;Acc:MGI:2443496]
ENSMUSG00000016283	0.0374514	0	0	0	0	0	0	0.0402746	0	17	37791742	37794443	1424	H2-M2	histocompatibility 2, M region locus 2 [Source:MGI Symbol;Acc:MGI:95914]
ENSMUSG00000016308	50.4636	48.7436	47.6117	50.8647	44.0316	45.0302	51.9121	47.5458	49.374	X	36064828	36147875	930	Ube2a	ubiquitin-conjugating enzyme E2A [Source:MGI Symbol;Acc:MGI:102959]
ENSMUSG00000016319	198.201	207.122	212.439	191.398	183.259	198.513	186.073	204.061	197.984	X	36059304	36062460	998	Slc25a5	solute carrier family 25 (mitochondrial carrier, adenine nucleotide translocator), member 5 [Source:MGI Symbol;Acc:MGI:1353496]
ENSMUSG00000016327	0	0	0	0	0	0	0	0	0	X	37405061	37425646	4195	Atp1b4	ATPase Na+/K+ transporting, beta 4 polypeptide [Source:MGI Symbol;Acc:MGI:1915071]
ENSMUSG00000016344	28.8584	11.9854	24.9414	19.0797	22.6951	16.4333	25.644	32.1958	34.6432	2	180829040	180830564	838	Ppdpf	pancreatic progenitor cell differentiation and proliferation factor [Source:MGI Symbol;Acc:MGI:1913746]
ENSMUSG00000016346	175.356	168.485	174.293	186.474	171.185	167.204	204.633	196.751	192.387	2	180717372	180777093	3093	Kcnq2	potassium voltage-gated channel, subfamily Q, member 2 [Source:MGI Symbol;Acc:MGI:1309503]
ENSMUSG00000016349	479.466	436.644	466.963	395.89	408.148	443.606	449.065	467.476	422.469	2	180789446	180798807	2084	Eef1a2	eukaryotic translation elongation factor 1 alpha 2 [Source:MGI Symbol;Acc:MGI:1096317]
ENSMUSG00000016356	1.14491	0.986852	1.88527	1.01724	1.32988	0.736191	1.54449	1.68796	1.93153	2	180628328	180660156	2888	Col20a1	collagen, type XX, alpha 1 [Source:MGI Symbol;Acc:MGI:1920618]
ENSMUSG00000016382	82.0329	80.9787	79.2862	97.7213	80.7582	106.534	109.756	90.4745	93.9033	X	74829260	74918788	2539	Pls3	plastin 3 (T-isoform) [Source:MGI Symbol;Acc:MGI:104807]
ENSMUSG00000016386	33.2458	31.3952	31.6429	36.6533	33.4892	29.2501	32.8259	34.9136	34.8878	2	106523614	106698701	1162	Mpped2	metallophosphoesterase domain containing 2 [Source:MGI Symbol;Acc:MGI:1924265]
ENSMUSG00000016409	8.09065	7.84064	7.90608	9.77768	7.95572	7.7107	8.2098	7.05709	7.9677	X	36390448	36414399	2372	Nkap	NFKB activating protein [Source:MGI Symbol;Acc:MGI:1914300]
ENSMUSG00000016427	57.913	58.5227	60.4319	58.6668	52.5451	59.6611	50.4099	67.6167	52.8326	X	36451241	36454816	419	Ndufa1	NADH:ubiquinone oxidoreductase subunit A1 [Source:MGI Symbol;Acc:MGI:1929511]
ENSMUSG00000016458	0	0.0276901	0.0337787	0.0308726	0	0.033176	0	0	0	2	104956874	105003961	1942	Wt1	WT1 transcription factor [Source:MGI Symbol;Acc:MGI:98968]
ENSMUSG00000016477	13.18	13.7149	13.6708	14.081	13.3096	11.6167	14.5112	13.8919	13.5985	13	30090558	30170046	3665	E2f3	E2F transcription factor 3 [Source:MGI Symbol;Acc:MGI:1096340]
ENSMUSG00000016481	10.1373	10.0311	9.02267	11.8564	11.4958	11.1817	11.1907	9.54721	12.6172	1	194779690	194813894	1693	Cr1l	complement C3b/C4b receptor 1 like [Source:MGI Symbol;Acc:MGI:88513]
ENSMUSG00000016487	15.1252	14.1164	15.5788	14.7974	15.501	19.1892	16.0931	12.4664	12.4467	6	146789985	146933523	2037	Ppfibp1	PTPRF interacting protein, binding protein 1 (liprin beta 1) [Source:MGI Symbol;Acc:MGI:1914783]
ENSMUSG00000016493	2.34735	2.47746	3.02222	3.3541	3.64931	2.17321	3.61571	2.47711	3.52649	1	194719134	194774557	2430	Cd46	CD46 antigen, complement regulatory protein [Source:MGI Symbol;Acc:MGI:1203290]
ENSMUSG00000016494	23.0541	21.5783	20.0414	17.9891	17.7601	17.4804	19.7714	17.1818	21.099	1	194621127	194643587	2193	Cd34	CD34 antigen [Source:MGI Symbol;Acc:MGI:88329]
ENSMUSG00000016495	12.1079	12.8437	15.3235	16.3656	16.1147	16.4874	15.0646	13.0959	15.6429	19	29325999	29344790	762	Plgrkt	plasminogen receptor, C-terminal lysine transmembrane protein [Source:MGI Symbol;Acc:MGI:1915009]
ENSMUSG00000016496	0.382828	0.534475	0.434666	0.496587	0.701942	0.42691	0.416537	0.601694	0.453925	19	29344855	29365495	3622	Cd274	CD274 antigen [Source:MGI Symbol;Acc:MGI:1926446]
ENSMUSG00000016498	0.0315754	0.0318378	0.0776771	0	0	0.152582	0.0776738	0.101867	0.104296	19	29388319	29448561	1689	Pdcd1lg2	programmed cell death 1 ligand 2 [Source:MGI Symbol;Acc:MGI:1930125]
ENSMUSG00000016503	2.94609	1.85661	3.00607	1.84418	1.90162	2.4671	2.92359	1.8721	1.9536	5	146885467	146892424	1593	Gtf3a	general transcription factor III A [Source:MGI Symbol;Acc:MGI:1913846]
ENSMUSG00000016510	7.20687	6.76126	6.66775	8.20765	7.31005	6.92732	7.82367	6.84033	8.07293	5	146888383	146900610	1701	Mtif3	mitochondrial translational initiation factor 3 [Source:MGI Symbol;Acc:MGI:1923616]
ENSMUSG00000016520	3.41447	3.34039	2.94992	3.49583	3.05105	3.33925	2.9498	2.79761	3.55802	5	146953465	147013396	2624	Lnx2	ligand of numb-protein X 2 [Source:MGI Symbol;Acc:MGI:2155959]
ENSMUSG00000016524	0.0567954	0.114535	0.0698598	0.0638494	0	0	0.0698567	0.122153	0	1	130860393	130867852	939	Il19	interleukin 19 [Source:MGI Symbol;Acc:MGI:1890472]
ENSMUSG00000016526	10.4488	9.52425	9.97341	8.3949	7.17866	9.39152	9.596	10.0679	9.6637	1	131055192	131066077	1913	Dyrk3	dual-specificity tyrosine phosphorylation regulated kinase 3 [Source:MGI Symbol;Acc:MGI:1330300]
ENSMUSG00000016528	19.459	21.4487	22.0395	20.619	17.4696	18.0325	17.7647	18.0339	17.1664	1	130981437	131025563	1764	Mapkapk2	MAP kinase-activated protein kinase 2 [Source:MGI Symbol;Acc:MGI:109298]
ENSMUSG00000016529	0	0	0	0	0	0	0	0	0	1	130947582	130952711	1310	Il10	interleukin 10 [Source:MGI Symbol;Acc:MGI:96537]
ENSMUSG00000016534	35.2817	35.3896	35.6873	38.6996	35.8075	37.2211	34.9826	28.0168	34.17	X	37490234	37545331	2612	Lamp2	lysosomal-associated membrane protein 2 [Source:MGI Symbol;Acc:MGI:96748]
ENSMUSG00000016541	144.767	143.139	142.982	138.573	133.072	146.118	140.301	148.426	143.113	15	85220446	85347413	1937	Atxn10	ataxin 10 [Source:MGI Symbol;Acc:MGI:1859293]
ENSMUSG00000016552	5.18432	4.788	4.99057	4.78083	4.43546	4.39322	4.71312	4.23386	4.61608	15	77824722	77840922	3548	Foxred2	FAD-dependent oxidoreductase domain containing 2 [Source:MGI Symbol;Acc:MGI:106315]
ENSMUSG00000016554	40.1486	40.9235	40.4355	38.6169	33.3998	40.9034	38.3481	36.587	43.6022	15	77843198	77855013	974	Eif3d	eukaryotic translation initiation factor 3, subunit D [Source:MGI Symbol;Acc:MGI:1933181]
ENSMUSG00000016559	132.305	136.584	132.816	131.986	133.074	128.563	128.932	123.72	132.202	11	115912738	115918788	1538	H3f3b	H3.3 histone B [Source:MGI Symbol;Acc:MGI:1101768]
ENSMUSG00000016619	16.6729	17.4568	17.0048	17.4126	16.8629	17.4359	17.9684	16.9145	16.895	15	84807612	84827164	3333	Nup50	nucleoporin 50 [Source:MGI Symbol;Acc:MGI:1351502]
ENSMUSG00000016624	4.93369	4.38247	4.58755	5.11727	4.73623	4.36378	4.3345	5.36876	3.97708	15	84669582	84740250	1816	Phf21b	PHD finger protein 21B [Source:MGI Symbol;Acc:MGI:2443812]
ENSMUSG00000016626	0	0	0	0	0	0	0	0	0	7	106766197	106797309	2354	Nlrp14	NLR family, pyrin domain containing 14 [Source:MGI Symbol;Acc:MGI:1924108]
ENSMUSG00000016637	18.2214	15.6201	17.1024	15.2742	15.3267	16.4138	15.618	15.7715	14.4699	15	78043663	78058307	840	Ift27	intraflagellar transport 27 [Source:MGI Symbol;Acc:MGI:1914292]
ENSMUSG00000016664	26.8105	28.0281	30.4793	26.748	23.3977	25.2033	24.6251	27.6458	27.4424	15	83259808	83348807	1838	Pacsin2	protein kinase C and casein kinase substrate in neurons 2 [Source:MGI Symbol;Acc:MGI:1345153]
ENSMUSG00000016756	0.0785818	0.105647	0.080548	0.191407	0.0265689	0.158222	0.161089	0.0845054	0.0144201	13	24511387	24661360	4072	Cmah	cytidine monophospho-N-acetylneuraminic acid hydroxylase [Source:MGI Symbol;Acc:MGI:103227]
ENSMUSG00000016757	5.87711	4.60463	5.07984	4.30798	4.93415	4.6294	4.98194	5.25255	4.78755	15	83459291	83479358	2686	Ttll12	tubulin tyrosine ligase-like family, member 12 [Source:MGI Symbol;Acc:MGI:3039573]
ENSMUSG00000016758	0.0613704	0	0	0.137985	0.062249	0.0741402	0.150968	0	0.202711	15	83411063	83428835	869	Bik	BCL2-interacting killer [Source:MGI Symbol;Acc:MGI:1206591]
ENSMUSG00000016763	8.81614	9.42278	9.7263	9.57566	6.31468	7.93059	11.0438	10.8372	10.319	15	83489200	83609222	3932	Scube1	signal peptide, CUB domain, EGF-like 1 [Source:MGI Symbol;Acc:MGI:1890616]
ENSMUSG00000016831	33.1631	31.8375	33.0433	32.8783	33.2888	33.9565	31.9025	31.7067	31.7634	14	52516603	52533858	2015	Tox4	TOX high mobility group box family member 4 [Source:MGI Symbol;Acc:MGI:1915389]
ENSMUSG00000016833	24.2312	29.2299	25.1778	22.7629	29.1795	34.6199	28.4429	27.1287	27.2883	5	100946493	100952337	481	Mrps18c	mitochondrial ribosomal protein S18C [Source:MGI Symbol;Acc:MGI:1915985]
ENSMUSG00000016918	2.23423	3.58982	3.61953	6.35078	2.48731	3.05023	2.68101	2.42218	4.65988	1	12762501	12931416	2936	Sulf1	sulfatase 1 [Source:MGI Symbol;Acc:MGI:2138563]
ENSMUSG00000016921	54.2978	57.824	62.8231	64.8881	68.3032	58.4972	62.1495	58.6308	65.4612	2	162773448	162779041	2151	Srsf6	serine and arginine-rich splicing factor 6 [Source:MGI Symbol;Acc:MGI:1915246]
ENSMUSG00000016933	33.5303	33.7148	31.478	30.6598	31.9261	31.678	32.1372	31.9398	34.8866	2	160573220	160617680	2284	Plcg1	phospholipase C, gamma 1 [Source:MGI Symbol;Acc:MGI:97615]
ENSMUSG00000016940	39.4113	42.3549	37.6367	37.4543	38.7641	42.1393	38.6988	37.5992	40.7629	11	115310954	115322100	1295	Kctd2	potassium channel tetramerisation domain containing 2 [Source:MGI Symbol;Acc:MGI:1917632]
ENSMUSG00000016942	0.697787	1.50769	0.858296	0.784453	0.606666	0.602129	0.899128	0.643188	1.06096	15	78323867	78352834	1605	Tmprss6	transmembrane serine protease 6 [Source:MGI Symbol;Acc:MGI:1919003]
ENSMUSG00000016946	18.1089	18.4825	16.6945	16.0874	17.6948	18.8471	17.1474	18.1651	17.38	17	24266708	24292459	1446	Kctd5	potassium channel tetramerisation domain containing 5 [Source:MGI Symbol;Acc:MGI:1916509]
ENSMUSG00000016982	0	0	0.026753	0	0.0220613	0	0	0.0233895	0	13	22165364	22172904	2451	Pom121l2	POM121 transmembrane nucleoporin like 2 [Source:MGI Symbol;Acc:MGI:2684870]
ENSMUSG00000016984	1.27433	1.41342	1.59881	1.3753	1.48646	1.5087	1.75548	1.56225	1.27679	11	17888756	17903875	4185	Etaa1	Ewing tumor-associated antigen 1 [Source:MGI Symbol;Acc:MGI:1915395]
ENSMUSG00000016995	6.24502	5.90076	5.87562	4.88192	5.62128	4.17195	5.72275	5.1369	5.85136	2	164231313	164247080	2579	Matn4	matrilin 4 [Source:MGI Symbol;Acc:MGI:1328314]
ENSMUSG00000016998	0	0	0	0	0	0	0	0	0	2	164117872	164120379	731	Svs4	seminal vesicle secretory protein 4 [Source:MGI Symbol;Acc:MGI:98450]
ENSMUSG00000017000	0	0	0	0	0	0	0	0	0	2	164158671	164160373	535	Svs6	seminal vesicle secretory protein 6 [Source:MGI Symbol;Acc:MGI:106178]
ENSMUSG00000017002	2.36121	2.87343	2.50375	2.37988	2.22984	1.57381	3.60525	2.5392	1.88258	2	164195990	164231015	655	Slpi	secretory leukocyte peptidase inhibitor [Source:MGI Symbol;Acc:MGI:109297]
ENSMUSG00000017003	0	0	0	0	0	0	0	0	0	2	164131188	164133420	1193	Svs3a	seminal vesicle secretory protein 3A [Source:MGI Symbol;Acc:MGI:1927635]
ENSMUSG00000017004	0	0	0	0	0	0	0	0	0	2	164174660	164176316	504	Svs5	seminal vesicle secretory protein 5 [Source:MGI Symbol;Acc:MGI:98453]
ENSMUSG00000017007	0.801547	1.2593	0.917138	0.75441	1.07773	0.608022	0.710751	0.701602	0.759379	2	164245061	164257368	2861	Rbpjl	recombination signal binding protein for immunoglobulin kappa J region-like [Source:MGI Symbol;Acc:MGI:1196616]
ENSMUSG00000017009	51.3653	53.1135	46.4588	48.4277	57.1845	57.1065	43.7975	43.8235	44.9766	2	164266167	164285807	1627	Sdc4	syndecan 4 [Source:MGI Symbol;Acc:MGI:1349164]
ENSMUSG00000017049	0	0	0	0	0	0	0	0	0	8	22459791	22464057	1007	Ccdc70	coiled-coil domain containing 70 [Source:MGI Symbol;Acc:MGI:1915179]
ENSMUSG00000017057	1.40798	1.34725	1.51979	1.71207	1.26784	1.3191	1.20164	1.09696	1.50276	X	35375763	35434912	3712	Il13ra1	interleukin 13 receptor, alpha 1 [Source:MGI Symbol;Acc:MGI:105052]
ENSMUSG00000017064	0	0	0	0	0	0	0	0	0	13	28326467	28335594	1061	Prl5a1	prolactin family 5, subfamily a, member 1 [Source:MGI Symbol;Acc:MGI:106332]
ENSMUSG00000017119	92.9973	88.7942	90.9891	90.4688	89.6997	86.7051	85.731	86.2262	86.1789	11	101442975	101472777	2009	Nbr1	NBR1, autophagy cargo receptor [Source:MGI Symbol;Acc:MGI:108498]
ENSMUSG00000017132	47.861	58.4927	51.2078	54.0787	54.7108	46.366	47.5801	49.2467	52.3615	11	118022845	118139418	1755	Cyth1	cytohesin 1 [Source:MGI Symbol;Acc:MGI:1334257]
ENSMUSG00000017144	5.32562	6.0223	5.78539	5.11978	5.93195	5.53183	5.6627	5.48621	5.86363	2	51020450	51039123	2143	Rnd3	Rho family GTPase 3 [Source:MGI Symbol;Acc:MGI:1921444]
ENSMUSG00000017146	0.810235	0.904502	0.889831	0.97593	0.93924	1.29345	0.711834	0.71572	1.11511	11	101379590	101442781	1843	Brca1	breast cancer 1, early onset [Source:MGI Symbol;Acc:MGI:104537]
ENSMUSG00000017165	0	0	0.142605	0	0	0	0.142599	0.124676	0	11	100225233	100227822	460	Gast	gastrin [Source:MGI Symbol;Acc:MGI:104768]
ENSMUSG00000017167	106.819	104.183	104.115	100.304	105.601	99.1327	102.498	117.633	98.5632	11	101061349	101081550	3052	Cntnap1	contactin associated protein-like 1 [Source:MGI Symbol;Acc:MGI:1858201]
ENSMUSG00000017176	28.5969	26.1022	29.076	28.2597	24.5033	30.0895	28.1529	26.0404	27.8675	11	100313147	100332634	924	Nt5c3b	5'-nucleotidase, cytosolic IIIB [Source:MGI Symbol;Acc:MGI:1915356]
ENSMUSG00000017188	85.9269	79.1547	78.072	75.325	72.9217	88.1644	80.9642	91.1384	77.8593	11	101168794	101169940	588	Coa3	cytochrome C oxidase assembly factor 3 [Source:MGI Symbol;Acc:MGI:1098757]
ENSMUSG00000017195	0.0429395	0	0.105633	0.0482726	0.0435542	0	0	0.0461763	0.0472774	11	98441923	98449491	1241	Zpbp2	zona pellucida binding protein 2 [Source:MGI Symbol;Acc:MGI:1916626]
ENSMUSG00000017204	0.0195638	0.0394528	0.0481279	0.0219936	0.0198439	0	0	0.0210385	0	11	98555177	98568534	2726	Gsdma	gasdermin A [Source:MGI Symbol;Acc:MGI:1889509]
ENSMUSG00000017210	53.9763	49.0941	51.5712	54.1492	53.9073	54.5501	52.6654	58.7723	54.0142	11	98595417	98620261	1734	Med24	mediator complex subunit 24 [Source:MGI Symbol;Acc:MGI:1344385]
ENSMUSG00000017211	0	0.061316	0.0747985	0	0	0.146928	0	0.130789	0	11	98537585	98548790	877	Gsdma2	gasdermin A2 [Source:MGI Symbol;Acc:MGI:1921490]
ENSMUSG00000017221	57.5148	61.807	58.7248	54.2201	53.8909	58.3347	56.7484	60.1553	58.75	11	98573380	98586805	1861	Psmd3	proteasome (prosome, macropain) 26S subunit, non-ATPase, 3 [Source:MGI Symbol;Acc:MGI:98858]
ENSMUSG00000017264	19.2039	22.6769	19.8019	20.1656	19.8764	17.846	20.3572	20.7812	20.6461	4	148642886	148666858	1768	Exosc10	exosome component 10 [Source:MGI Symbol;Acc:MGI:1355322]
ENSMUSG00000017286	39.4781	41.9455	43.4934	45.6908	42.786	40.7071	40.2169	40.6646	38.0159	11	76011813	76134551	1282	Glod4	glyoxalase domain containing 4 [Source:MGI Symbol;Acc:MGI:1914451]
ENSMUSG00000017288	67.1977	62.6872	64.207	63.2514	57.1539	62.4034	58.7422	64.7395	63.9769	11	75937052	76070473	1273	Vps53	VPS53 GARP complex subunit [Source:MGI Symbol;Acc:MGI:1915549]
ENSMUSG00000017291	14.307	14.568	13.6656	16.5889	16.553	15.0603	16.2594	13.7565	15.699	11	77419988	77498641	12111	Taok1	TAO kinase 1 [Source:MGI Symbol;Acc:MGI:1914490]
ENSMUSG00000017299	17.4803	17.5615	16.9664	16.5072	16.1187	17.5852	18.6857	21.1905	18.4064	2	164587903	164610527	839	Dnttip1	deoxynucleotidyltransferase, terminal, interacting protein 1 [Source:MGI Symbol;Acc:MGI:1923483]
ENSMUSG00000017300	0	0	0	0.240782	0	0	0	0	0	2	164619081	164621887	498	Tnnc2	troponin C2, fast [Source:MGI Symbol;Acc:MGI:98780]
ENSMUSG00000017307	10.077	9.53552	11.3144	9.121	10.0641	10.0512	9.53423	11.7258	9.27433	2	164634685	164646802	1031	Acot8	acyl-CoA thioesterase 8 [Source:MGI Symbol;Acc:MGI:2158201]
ENSMUSG00000017309	0	0.277316	0.061508	0.140541	0.126803	0.0604105	0.0922581	0.134437	0.110114	11	101932335	101946446	2133	Cd300lg	CD300 molecule like family member G [Source:MGI Symbol;Acc:MGI:1289168]
ENSMUSG00000017310	0.0710131	0	0	0	0	0	0	0	0	2	164540421	164544373	751	Spint4	serine protease inhibitor, Kunitz type 4 [Source:MGI Symbol;Acc:MGI:1925489]
ENSMUSG00000017311	0	0	0	0	0	0	0	0	0	11	101997502	101998658	502	Pyy	peptide YY [Source:MGI Symbol;Acc:MGI:99924]
ENSMUSG00000017314	111.025	99.5379	96.7155	97.3988	106.604	124.293	104.841	108.014	98.4377	11	101947841	101979341	1637	Mpp2	membrane protein, palmitoylated 2 (MAGUK p55 subfamily member 2) [Source:MGI Symbol;Acc:MGI:1858257]
ENSMUSG00000017316	0	0	0	0	0	0	0	0	0	11	101990756	101992145	493	Ppy	pancreatic polypeptide [Source:MGI Symbol;Acc:MGI:97753]
ENSMUSG00000017344	47.4052	44.6445	47.8139	44.8727	38.1305	42.8946	39.8237	45.7278	44.5217	11	78389917	78393150	1124	Vtn	vitronectin [Source:MGI Symbol;Acc:MGI:98940]
ENSMUSG00000017376	53.952	43.6399	49.5547	41.7683	47.2216	45.1234	45.0383	42.5047	46.005	11	78457994	78588199	1889	Nlk	nemo like kinase [Source:MGI Symbol;Acc:MGI:1201387]
ENSMUSG00000017386	3.95805	4.53517	3.85687	3.87177	3.72795	3.88119	3.8567	4.44988	3.70705	11	78049325	78056415	2075	Traf4	TNF receptor associated factor 4 [Source:MGI Symbol;Acc:MGI:1202880]
ENSMUSG00000017390	653.533	604.727	628.896	577.373	563.281	671.993	603.365	594.176	585.363	11	78213794	78218607	1159	Aldoc	aldolase C, fructose-bisphosphate [Source:MGI Symbol;Acc:MGI:101863]
ENSMUSG00000017400	55.4345	63.4534	61.1522	49.4959	51.7202	41.3054	60.0928	54.4197	55.7173	11	97927449	97944288	1800	Stac2	SH3 and cysteine rich domain 2 [Source:MGI Symbol;Acc:MGI:2144518]
ENSMUSG00000017404	345.265	313.915	333.21	300.746	293.918	343.894	285.596	316.734	310.941	11	97917536	97921318	615	Rpl19	ribosomal protein L19 [Source:MGI Symbol;Acc:MGI:98020]
ENSMUSG00000017405	1.10467	1.45419	1.17005	1.20737	1.6496	1.29745	1.24548	1.55092	1.5879	11	78056932	78067501	1737	Nek8	NIMA (never in mitosis gene a)-related expressed kinase 8 [Source:MGI Symbol;Acc:MGI:1890646]
ENSMUSG00000017412	24.1146	23.1973	26.9706	22.7863	26.4402	24.3915	24.9784	23.0733	25.9135	2	52318332	52566843	5435	Cacnb4	calcium channel, voltage-dependent, beta 4 subunit [Source:MGI Symbol;Acc:MGI:103301]
ENSMUSG00000017417	12.6648	9.10369	12.2312	8.00878	11.1902	10.5188	8.82314	8.4058	8.93305	11	97814064	97877270	2156	Plxdc1	plexin domain containing 1 [Source:MGI Symbol;Acc:MGI:1919574]
ENSMUSG00000017418	14.9729	12.7231	14.8575	14.2258	16.6276	18.0667	12.7565	14.5939	15.1002	2	15054206	15087267	2966	Arl5b	ADP-ribosylation factor-like 5B [Source:MGI Symbol;Acc:MGI:1923119]
ENSMUSG00000017421	45.3241	47.8918	50.6077	54.3787	60.4189	56.2103	51.3609	49.8329	56.014	11	80274105	80296559	2258	Zfp207	zinc finger protein 207 [Source:MGI Symbol;Acc:MGI:1340045]
ENSMUSG00000017428	66.8287	60.9123	65.25	61.1219	62.2803	63.8007	60.1389	59.4318	58.7185	11	80319441	80364074	1130	Psmd11	proteasome (prosome, macropain) 26S subunit, non-ATPase, 11 [Source:MGI Symbol;Acc:MGI:1916327]
ENSMUSG00000017446	1.17799	0.899834	1.22942	1.3243	1.52072	2.24247	1.31718	1.42034	1.4149	11	118319029	118340789	1493	C1qtnf1	C1q and tumor necrosis factor related protein 1 [Source:MGI Symbol;Acc:MGI:1919254]
ENSMUSG00000017453	0.683145	1.37765	1.4565	1.43359	1.29346	1.59557	1.3444	1.12645	1.75504	11	77771441	77784922	1170	Pipox	pipecolic acid oxidase [Source:MGI Symbol;Acc:MGI:1197006]
ENSMUSG00000017466	183.829	145.22	202.478	149.642	181.537	249.582	208.563	149.552	156.435	11	118191887	118246566	1593	Timp2	tissue inhibitor of metalloproteinase 2 [Source:MGI Symbol;Acc:MGI:98753]
ENSMUSG00000017478	22.2849	22.9181	20.8846	21.9454	22.4288	22.7778	23.3728	24.6017	21.5473	8	123103348	123144099	2160	Zc3h18	zinc finger CCCH-type containing 18 [Source:MGI Symbol;Acc:MGI:1923264]
ENSMUSG00000017485	43.1504	42.685	43.9428	50.0847	46.6576	42.1997	43.9984	38.9956	44.5787	14	6034301	6104584	2283	Top2b	topoisomerase (DNA) II beta [Source:MGI Symbol;Acc:MGI:98791]
ENSMUSG00000017491	1.27484	0.714132	1.17607	1.1545	0.718384	1.06952	1.48091	1.33286	1.24767	14	5650540	6038924	1505	Rarb	retinoic acid receptor, beta [Source:MGI Symbol;Acc:MGI:97857]
ENSMUSG00000017493	50.8514	52.0013	50.7375	46.6764	55.2832	47.3814	47.6302	51.9213	56.5345	11	98932070	98945218	1183	Igfbp4	insulin-like growth factor binding protein 4 [Source:MGI Symbol;Acc:MGI:96439]
ENSMUSG00000017499	0.286272	0.237713	0.310696	0.321828	0.256209	0.81374	0.269258	0.706248	0.315192	11	98798627	98814766	3167	Cdc6	cell division cycle 6 [Source:MGI Symbol;Acc:MGI:1345150]
ENSMUSG00000017548	24.742	22.8026	26.0601	27.5529	26.722	24.9966	23.9083	21.9062	26.2468	11	79883932	79924949	1829	Suz12	SUZ12 polycomb repressive complex 2 subunit [Source:MGI Symbol;Acc:MGI:1261758]
ENSMUSG00000017550	0.792096	0.842443	1.05438	1.23203	1.06758	0.65542	0.934218	1.08518	1.0991	11	79980226	80026620	4915	Atad5	ATPase family, AAA domain containing 5 [Source:MGI Symbol;Acc:MGI:2442925]
ENSMUSG00000017561	11.0502	12.6039	13.2546	13.2156	14.2291	13.3495	11.519	11.2089	14.8414	11	79937319	79971817	1360	Crlf3	cytokine receptor-like factor 3 [Source:MGI Symbol;Acc:MGI:1860086]
ENSMUSG00000017588	0	0	0	0	0	0.0415663	0	0	0	11	99236391	99241930	1550	Krt27	keratin 27 [Source:MGI Symbol;Acc:MGI:1339999]
ENSMUSG00000017607	0.0620848	0.313004	0.229098	0.453673	0.346355	0.112505	0.0763626	0.267059	0.64939	11	98956504	98980132	1718	Tns4	tensin 4 [Source:MGI Symbol;Acc:MGI:2144377]
ENSMUSG00000017615	13.3897	12.2945	13.6838	12.6026	12.8879	12.9923	13.3854	12.7447	12.9545	11	78413676	78427158	3744	Tnfaip1	tumor necrosis factor, alpha-induced protein 1 (endothelial) [Source:MGI Symbol;Acc:MGI:104961]
ENSMUSG00000017631	265.896	290.257	254.478	268.59	256.798	235.26	261.199	284.985	267.145	11	76307560	76514384	2883	Abr	active BCR-related gene [Source:MGI Symbol;Acc:MGI:107771]
ENSMUSG00000017639	87.437	84.1825	89.0107	81.2456	86.562	83.6229	85.4567	87.659	81.4593	11	79482038	79588849	3916	Rab11fip4	RAB11 family interacting protein 4 (class II) [Source:MGI Symbol;Acc:MGI:2442920]
ENSMUSG00000017652	0.491529	0.594737	0.241837	0.442062	0.498565	0.296902	0.36274	0.475722	0.757658	2	164897547	164914868	1085	Cd40	CD40 antigen [Source:MGI Symbol;Acc:MGI:88336]
ENSMUSG00000017664	39.4994	40.4088	36.8616	37.428	35.973	38.0783	40.4042	41.1897	40.5612	2	165118474	165129789	1202	Slc35c2	solute carrier family 35, member C2 [Source:MGI Symbol;Acc:MGI:2385166]
ENSMUSG00000017667	3.57489	3.53906	3.88553	3.67546	3.86341	4.18526	4.22114	3.45993	3.614	2	165216184	165230179	8205	Zfp334	zinc finger protein 334 [Source:MGI Symbol;Acc:MGI:2388656]
ENSMUSG00000017670	94.8616	97.9476	86.8527	95.2992	85.819	88.4162	83.012	91.9482	96.0224	2	165129951	165168399	1965	Elmo2	engulfment and cell motility 2 [Source:MGI Symbol;Acc:MGI:2153045]
ENSMUSG00000017677	50.7405	51.1238	64.9423	65.5218	70.4772	56.5124	66.5326	52.5581	69.5395	11	79130198	79145497	1400	Wsb1	WD repeat and SOCS box-containing 1 [Source:MGI Symbol;Acc:MGI:1926139]
ENSMUSG00000017679	38.5933	34.2636	37.2984	35.4006	37.9628	39.0346	35.8297	36.4857	36.9471	2	163444234	163460933	2011	Ttpal	tocopherol (alpha) transfer protein-like [Source:MGI Symbol;Acc:MGI:1923330]
ENSMUSG00000017686	39.1305	40.5993	41.1559	39.2982	39.3685	39.2432	39.0615	38.543	37.8885	11	80099845	80158733	2351	Rhot1	ras homolog family member T1 [Source:MGI Symbol;Acc:MGI:1926078]
ENSMUSG00000017688	0	0	0.0207919	0.019003	0.0171456	0.0204209	0.020791	0	0	3	3573084	3724860	3155	Hnf4g	hepatocyte nuclear factor 4, gamma [Source:MGI Symbol;Acc:MGI:1353604]
ENSMUSG00000017692	16.8841	16.6299	16.1775	15.1917	14.531	15.2707	16.1027	14.0465	15.972	11	80191738	80246781	1771	Rhbdl3	rhomboid like 3 [Source:MGI Symbol;Acc:MGI:2179276]
ENSMUSG00000017697	0.857869	1.15333	0.703467	0.375051	1.35357	1.2091	0.937916	0.871284	1.2069	2	163568504	163592159	1119	Ada	adenosine deaminase [Source:MGI Symbol;Acc:MGI:87916]
ENSMUSG00000017707	138.754	138.483	134.885	134.87	139.987	146.909	129.179	130.212	138.747	2	163465192	163487051	2152	Serinc3	serine incorporator 3 [Source:MGI Symbol;Acc:MGI:1349457]
ENSMUSG00000017713	1.55734	1.63437	1.95466	1.78649	1.83753	1.49743	1.56366	1.8798	2.27455	11	117758778	117764307	1678	Tha1	threonine aldolase 1 [Source:MGI Symbol;Acc:MGI:1919026]
ENSMUSG00000017715	23.9483	22.682	23.6278	21.5003	19.2706	21.9594	21.7615	22.3787	22.8427	11	117877118	117914837	2531	Pgs1	phosphatidylglycerophosphate synthase 1 [Source:MGI Symbol;Acc:MGI:1921701]
ENSMUSG00000017716	0.398549	0.326513	0.367669	0.504056	0.277925	0.63194	0.612756	0.294657	0.356534	11	117740077	117746569	2140	Birc5	baculoviral IAP repeat-containing 5 [Source:MGI Symbol;Acc:MGI:1203517]
ENSMUSG00000017718	0.768977	0.684149	1.05714	0.762781	0.734105	0.601108	0.834548	0.38915	0.448233	11	117716750	117730734	1178	Afmid	arylformamidase [Source:MGI Symbol;Acc:MGI:2448704]
ENSMUSG00000017720	0.171298	0.115148	0.421402	0.192574	0.347501	0.275922	0.140461	0.368422	0.440074	2	164312221	164315644	934	Trp53tg5	transformation related protein 53 target 5 [Source:MGI Symbol;Acc:MGI:1920853]
ENSMUSG00000017721	29.5923	28.2334	28.2036	29.5376	27.526	27.4397	31.089	30.6046	28.6019	2	164339440	164350221	1976	Pigt	phosphatidylinositol glycan anchor biosynthesis, class T [Source:MGI Symbol;Acc:MGI:1926178]
ENSMUSG00000017723	0.202779	1.12455	0.74827	1.9377	0.308523	0.244973	0.249412	0.763226	1.33959	2	164404333	164410430	526	Wfdc2	WAP four-disulfide core domain 2 [Source:MGI Symbol;Acc:MGI:1914951]
ENSMUSG00000017724	9.31329	7.31486	8.62184	7.10859	7.35842	8.23113	7.59654	8.75024	9.01286	11	101660568	101676197	1087	Etv4	ets variant 4 [Source:MGI Symbol;Acc:MGI:99423]
ENSMUSG00000017733	0	0	0	0	0	0	0	0	0	2	164430263	164435514	778	Eppin	epididymal peptidase inhibitor [Source:MGI Symbol;Acc:MGI:1922776]
ENSMUSG00000017734	44.2256	57.9159	42.6515	43.2535	52.2194	43.2138	42.1445	38.2462	45.6029	2	164328026	164335239	1558	Dbndd2	dysbindin domain containing 2 [Source:MGI Symbol;Acc:MGI:106562]
ENSMUSG00000017737	1.8532	1.32878	1.31703	1.15743	1.37847	0.895522	1.41828	1.37288	1.76836	2	164782700	164797770	1294	Mmp9	matrix metallopeptidase 9 [Source:MGI Symbol;Acc:MGI:97011]
ENSMUSG00000017740	215.498	215.639	216.121	199.84	200.868	211.219	207.34	223.194	204.858	2	164802722	164841651	2281	Slc12a5	solute carrier family 12, member 5 [Source:MGI Symbol;Acc:MGI:1862037]
ENSMUSG00000017747	4.43726	4.3053	4.37665	4.18835	3.3119	4.3997	3.60415	4.23155	3.73328	11	100656858	100661783	1274	Ghdc	GH3 domain containing [Source:MGI Symbol;Acc:MGI:1931556]
ENSMUSG00000017754	33.5628	38.1748	33.3013	38.5043	30.6869	30.9939	31.1327	30.5933	33.9252	2	164681438	164699631	1240	Pltp	phospholipid transfer protein [Source:MGI Symbol;Acc:MGI:103151]
ENSMUSG00000017756	1.27833	2.08041	1.9034	2.31952	1.88807	1.67978	1.4068	1.71233	1.58031	13	73881213	73964873	2378	Slc12a7	solute carrier family 12, member 7 [Source:MGI Symbol;Acc:MGI:1342283]
ENSMUSG00000017760	78.0957	84.7842	79.4122	78.4719	72.8463	70.6201	74.2377	72.1532	73.3664	2	164674793	164682952	926	Ctsa	cathepsin A [Source:MGI Symbol;Acc:MGI:97748]
ENSMUSG00000017764	11.2781	12.1884	12.7286	10.7905	10.831	10.9433	11.2154	12.7733	11.7569	2	164664606	164668791	1778	Zswim1	zinc finger SWIM-type containing 1 [Source:MGI Symbol;Acc:MGI:1919221]
ENSMUSG00000017765	13.6568	12.9569	11.695	13.0857	11.1345	12.2521	11.7654	11.6499	15.2268	8	106670222	106692729	1850	Slc12a4	solute carrier family 12, member 4 [Source:MGI Symbol;Acc:MGI:1309465]
ENSMUSG00000017767	0	0.0852204	0.103959	0.285046	0.085728	0	0.20791	0.272667	0.558337	2	164668309	164670457	631	Spata25	spermatogenesis associated 25 [Source:MGI Symbol;Acc:MGI:1922892]
ENSMUSG00000017774	8.40338	8.12018	8.0753	8.06939	7.45823	7.98408	8.26336	7.8131	8.69814	11	75541330	75564736	2436	Myo1c	myosin IC [Source:MGI Symbol;Acc:MGI:106612]
ENSMUSG00000017776	80.1242	78.4937	75.7025	84.6384	85.1648	81.184	82.7183	79.1741	79.3996	11	75570085	75597734	2084	Crk	v-crk avian sarcoma virus CT10 oncogene homolog [Source:MGI Symbol;Acc:MGI:88508]
ENSMUSG00000017778	207.338	228.459	234.129	214.347	220.063	233.18	190.74	240.667	213.928	13	86192935	86195023	499	Cox7c	cytochrome c oxidase subunit 7C [Source:MGI Symbol;Acc:MGI:103226]
ENSMUSG00000017781	174.197	167.902	176.347	160.606	168.902	176.497	173.157	179.978	175.226	11	75478923	75519630	1896	Pitpna	phosphatidylinositol transfer protein, alpha [Source:MGI Symbol;Acc:MGI:99887]
ENSMUSG00000017801	30.2586	26.3627	27.7397	24.9279	26.9033	29.4723	25.3543	28.7263	28.5264	11	100978103	100983033	1127	Mlx	MAX-like protein X [Source:MGI Symbol;Acc:MGI:108398]
ENSMUSG00000017802	30.8873	31.8498	32.7723	28.6002	31.1076	29.0163	29.3807	30.134	31.0452	11	100987148	101010719	2438	Retreg3	reticulophagy regulator family member 3 [Source:MGI Symbol;Acc:MGI:1915248]
ENSMUSG00000017817	0.191241	0.231397	0.156821	0.186328	0.181047	0.292644	0.188177	0.150815	0.238636	2	163178162	163239913	4183	Jph2	junctophilin 2 [Source:MGI Symbol;Acc:MGI:1891496]
ENSMUSG00000017830	0.923243	0.985676	0.734808	1.22107	0.716117	0.852914	0.467585	0.876033	1.25569	11	100585710	100595097	982	Dhx58	DExH-box helicase 58 [Source:MGI Symbol;Acc:MGI:1931560]
ENSMUSG00000017831	43.8511	41.5999	45.5387	41.8996	44.6336	46.6387	45.396	42.0697	44.1859	17	53786262	53814708	2796	Rab5a	RAB5A, member RAS oncogene family [Source:MGI Symbol;Acc:MGI:105926]
ENSMUSG00000017832	0.23221	0.23414	0.190416	0.522101	0.0785114	0.0935092	0.285612	0.249714	0.426114	11	100604676	100605401	689	Hspb9	heat shock protein, alpha-crystallin-related, B9 [Source:MGI Symbol;Acc:MGI:1922732]
ENSMUSG00000017837	7.44466	6.05072	6.99271	6.44182	5.7664	6.32287	5.71602	6.64728	6.15998	11	100510070	100518433	1181	Nkiras2	NFKB inhibitor interacting Ras-like protein 2 [Source:MGI Symbol;Acc:MGI:1919216]
ENSMUSG00000017843	102.396	109.212	96.2379	103.51	97.9339	95.631	102.611	103.323	110.898	12	110413554	110549496	2263	Ppp2r5c	protein phosphatase 2, regulatory subunit B', gamma [Source:MGI Symbol;Acc:MGI:1349475]
ENSMUSG00000017858	26.4371	26.708	26.9633	27.724	26.2494	26.3596	26.8998	27.7205	27.4318	2	162859274	162888061	1051	Ift52	intraflagellar transport 52 [Source:MGI Symbol;Acc:MGI:2387217]
ENSMUSG00000017861	0.6088	0.81848	0.549149	1.09506	0.741018	0.53935	1.09825	0.523753	0.759676	2	162896607	162926608	1314	Mybl2	myeloblastosis oncogene-like 2 [Source:MGI Symbol;Acc:MGI:101785]
ENSMUSG00000017868	0.466451	0.940655	0.79687	0.495252	1.02511	0.31306	0.701215	0.780285	0.6277	2	162829250	162856047	2058	Sgk2	serum/glucocorticoid regulated kinase 2 [Source:MGI Symbol;Acc:MGI:1351318]
ENSMUSG00000017897	1.76764	1.8258	1.32575	1.40556	1.8804	1.82294	2.38625	1.52998	1.28165	2	165436952	165613647	1237	Eya2	EYA transcriptional coactivator and phosphatase 2 [Source:MGI Symbol;Acc:MGI:109341]
ENSMUSG00000017922	0	0	0	0	0	0	0	0	0	13	27380642	27387732	750	Prl3c1	prolactin family 3, subfamily c, member 1 [Source:MGI Symbol;Acc:MGI:1351649]
ENSMUSG00000017929	44.8473	43.6538	42.9647	43.3428	41.3282	39.6479	38.064	44.7586	41.5283	2	167140364	167191103	1339	B4galt5	UDP-Gal:betaGlcNAc beta 1,4-galactosyltransferase, polypeptide 5 [Source:MGI Symbol;Acc:MGI:1927169]
ENSMUSG00000017943	38.1479	33.6609	41.3359	32.6019	35.9555	42.824	39.2245	40.9211	36.4411	2	163280396	163297244	1678	Gdap1l1	ganglioside-induced differentiation-associated protein 1-like 1 [Source:MGI Symbol;Acc:MGI:2385163]
ENSMUSG00000017950	0.253956	0.691381	0.624746	0.314048	0.412147	0.368159	0.281124	0.38234	0.503301	2	163348728	163414830	2100	Hnf4a	hepatic nuclear factor 4, alpha [Source:MGI Symbol;Acc:MGI:109128]
ENSMUSG00000017969	1.55684	1.46026	1.42508	1.79091	0.918098	1.04974	1.38049	1.59633	2.15261	2	167033725	167082524	1472	Ptgis	prostaglandin I2 (prostacyclin) synthase [Source:MGI Symbol;Acc:MGI:1097156]
ENSMUSG00000017978	31.1833	28.6322	33.9696	29.0255	31.5082	33.3996	31.7933	27.9906	31.4958	6	23262772	23839420	3559	Cadps2	Ca2+-dependent activator protein for secretion 2 [Source:MGI Symbol;Acc:MGI:2443963]
ENSMUSG00000017999	20.0421	20.3388	21.9014	21.9028	18.7149	20.8871	21.8475	24.0042	19.7465	2	166857113	166876867	1240	Ddx27	DEAD box helicase 27 [Source:MGI Symbol;Acc:MGI:2385884]
ENSMUSG00000018001	28.152	27.9809	25.1059	24.9033	25.8653	25.3375	26.4227	27.5953	27.516	5	143608202	143696005	1991	Cyth3	cytohesin 3 [Source:MGI Symbol;Acc:MGI:1335107]
ENSMUSG00000018008	12.2792	14.62	13.0416	13.1421	13.65	11.0573	11.7593	13.351	13.6195	15	78481247	78506219	1176	Cyth4	cytohesin 4 [Source:MGI Symbol;Acc:MGI:2441702]
ENSMUSG00000018012	11.9558	10.7684	12.6405	10.4958	13.4214	15.3361	14.6227	16.3241	12.572	11	120612296	120614795	794	Rac3	Rac family small GTPase 3 [Source:MGI Symbol;Acc:MGI:2180784]
ENSMUSG00000018040	54.8789	52.2132	54.1734	50.0347	49.0696	57.3679	51.8385	54.0214	50.2388	15	82997634	83007002	1378	Rrp7a	ribosomal RNA processing 7 homolog A [Source:MGI Symbol;Acc:MGI:1922028]
ENSMUSG00000018042	31.6717	28.8018	27.3208	26.1865	28.5764	32.4781	28.169	28.4403	25.4185	15	83037695	83056793	2317	Cyb5r3	cytochrome b5 reductase 3 [Source:MGI Symbol;Acc:MGI:94893]
ENSMUSG00000018068	11.3339	10.7492	11.4564	14.6969	12.8051	13.1499	13.4573	12.158	12.2317	11	86101507	86148401	1901	Ints2	integrator complex subunit 2 [Source:MGI Symbol;Acc:MGI:1917672]
ENSMUSG00000018076	21.1852	20.4395	21.0561	21.052	21.6377	21.7722	20.3701	20.4768	21.0577	5	118698744	118903503	5075	Med13l	mediator complex subunit 13-like [Source:MGI Symbol;Acc:MGI:2670178]
ENSMUSG00000018102	9.13452	10.9316	7.7742	8.50567	8.04864	6.91094	7.71712	9.67426	8.53348	13	23868182	23876891	1156	H2bc4	H2B clustered histone 4 [Source:MGI Symbol;Acc:MGI:1915274]
ENSMUSG00000018126	0.988404	0.866625	0.845748	0.676361	0.828197	0.363412	0.317142	0.554562	0.709732	15	79142395	79169737	1240	Baiap2l2	BAI1-associated protein 2-like 2 [Source:MGI Symbol;Acc:MGI:2652819]
ENSMUSG00000018143	5.25415	7.08863	5.91659	5.90672	5.70468	5.15542	5.43089	5.86243	5.8121	5	139777268	139788408	2162	Mafk	v-maf musculoaponeurotic fibrosarcoma oncogene family, protein K (avian) [Source:MGI Symbol;Acc:MGI:99951]
ENSMUSG00000018160	25.027	21.3512	23.1468	26.1534	23.7525	22.9653	26.0921	21.267	23.0823	11	98042980	98084119	2783	Med1	mediator complex subunit 1 [Source:MGI Symbol;Acc:MGI:1100846]
ENSMUSG00000018166	2.84561	3.07485	3.07492	2.57119	2.91333	1.49932	2.20251	2.19261	2.15705	10	128403392	128425521	6016	Erbb3	erb-b2 receptor tyrosine kinase 3 [Source:MGI Symbol;Acc:MGI:95411]
ENSMUSG00000018167	21.8373	19.6963	18.252	18.574	19.2745	19.8528	21.6836	19.8633	19.2152	11	98249194	98271938	1203	Stard3	StAR related lipid transfer domain containing 3 [Source:MGI Symbol;Acc:MGI:1929618]
ENSMUSG00000018168	0.0217677	0	0	0.0489425	0	0.0262971	0	0	0.0239667	11	98355728	98436857	2449	Ikzf3	IKAROS family zinc finger 3 [Source:MGI Symbol;Acc:MGI:1342542]
ENSMUSG00000018169	2.71975	3.27891	3.05447	2.79168	2.21895	3.42853	3.05434	2.54328	2.66902	15	78640082	78657675	901	Mfng	MFNG O-fucosylpeptide 3-beta-N-acetylglucosaminyltransferase [Source:MGI Symbol;Acc:MGI:1095404]
ENSMUSG00000018171	122.436	128.755	124.267	116.039	130.093	123.487	110.866	115.577	124.811	11	86474691	86574662	851	Vmp1	vacuole membrane protein 1 [Source:MGI Symbol;Acc:MGI:1923159]
ENSMUSG00000018189	26.1722	29.4324	27.2672	27.7918	28.9602	32.5294	30.4066	29.2683	29.519	1	143653010	143683204	919	Uchl5	ubiquitin carboxyl-terminal esterase L5 [Source:MGI Symbol;Acc:MGI:1914848]
ENSMUSG00000018196	47.7485	45.1363	46.0786	46.2191	47.5062	51.152	48.279	44.9293	45.4595	1	143592076	143625414	1519	Glrx2	glutaredoxin 2 [Source:MGI Symbol;Acc:MGI:1916617]
ENSMUSG00000018199	8.90071	9.12276	9.33248	9.98785	10.5673	9.45178	9.59298	8.38726	9.83582	1	143626528	143652806	6536	Ro60	Ro60, Y RNA binding protein [Source:MGI Symbol;Acc:MGI:106652]
ENSMUSG00000018209	29.522	26.7545	28.4034	26.4166	27.132	29.6582	27.9905	26.6575	25.5561	2	163912242	163997444	2231	Stk4	serine/threonine kinase 4 [Source:MGI Symbol;Acc:MGI:1929004]
ENSMUSG00000018211	0	0.204464	0	0	0.102841	0	0	0	0	2	164056374	164063580	526	Wfdc15b	WAP four-disulfide core domain 15B [Source:MGI Symbol;Acc:MGI:2445041]
ENSMUSG00000018217	18.8341	19.6303	17.4649	16.84	16.0848	15.0312	17.044	13.5376	18.2656	11	63019808	63050373	1093	Pmp22	peripheral myelin protein 22 [Source:MGI Symbol;Acc:MGI:97631]
ENSMUSG00000018238	0.184323	0.123903	0.151148	0.138144	0.436245	0.0742256	0.302283	0.198218	0.067648	11	53321850	53328731	868	Gdf9	growth differentiation factor 9 [Source:MGI Symbol;Acc:MGI:95692]
ENSMUSG00000018239	10.913	10.8727	9.82776	9.56645	9.0267	10.7511	8.0696	9.84956	10.0129	11	53215506	53224128	821	Zcchc10	zinc finger, CCHC domain containing 10 [Source:MGI Symbol;Acc:MGI:1196228]
ENSMUSG00000018259	0	0	0	0	0	0	0	0	0	13	27529656	27538199	771	Prl8a2	prolactin family 8, subfamily a, member 2 [Source:MGI Symbol;Acc:MGI:894281]
ENSMUSG00000018263	0	0	0	0.0311776	0	0	0	0	0	5	119970733	120023284	1923	Tbx5	T-box 5 [Source:MGI Symbol;Acc:MGI:102541]
ENSMUSG00000018286	95.8857	85.6787	96.8356	76.7759	89.8091	94.2786	85.6878	94.6992	90.4582	11	70416193	70418684	776	Psmb6	proteasome (prosome, macropain) subunit, beta type 6 [Source:MGI Symbol;Acc:MGI:104880]
ENSMUSG00000018287	43.8381	41.6101	43.8674	43.0576	37.5785	45.6331	38.1897	43.5981	42.2425	11	70554597	70560242	808	Spag7	sperm associated antigen 7 [Source:MGI Symbol;Acc:MGI:107380]
ENSMUSG00000018293	127.221	141.362	118.24	119.738	119.08	113.179	120.989	140.258	119.006	11	70542676	70545470	1047	Pfn1	profilin 1 [Source:MGI Symbol;Acc:MGI:97549]
ENSMUSG00000018322	38.7124	38.7276	36.118	41.4983	37.8532	38.0139	38.8275	42.2299	38.0764	2	163895460	163913089	2104	Tomm34	translocase of outer mitochondrial membrane 34 [Source:MGI Symbol;Acc:MGI:1914395]
ENSMUSG00000018326	398.338	378.953	390.634	391.614	375.747	420.933	401.25	394.596	381.716	2	163836880	163860508	1931	Ywhab	tyrosine 3-monooxygenase/tryptophan 5-monooxygenase activation protein, beta polypeptide [Source:MGI Symbol;Acc:MGI:1891917]
ENSMUSG00000018334	55.1025	61.6982	56.5185	62.5336	63.9778	61.382	58.8627	60.453	63.9701	11	78904266	79037233	2348	Ksr1	kinase suppressor of ras 1 [Source:MGI Symbol;Acc:MGI:105051]
ENSMUSG00000018339	6.05682	5.90014	5.68224	4.32781	7.18481	9.1774	7.32346	4.41586	6.21659	11	54793279	54801203	1038	Gpx3	glutathione peroxidase 3 [Source:MGI Symbol;Acc:MGI:105102]
ENSMUSG00000018340	50.0884	45.0632	47.3859	46.4444	37.6728	43.5819	42.5032	46.9878	41.093	11	54869934	54924271	2352	Anxa6	annexin A6 [Source:MGI Symbol;Acc:MGI:88255]
ENSMUSG00000018341	0.247696	0.30739	0.2578	0.12852	0.15461	0.230182	0.281224	0.204898	0.356632	6	67268302	67353172	2799	Il12rb2	interleukin 12 receptor, beta 2 [Source:MGI Symbol;Acc:MGI:1270861]
ENSMUSG00000018347	6.13561	6.63355	6.11218	7.0288	6.36543	6.28495	6.80058	7.15006	6.8582	11	65698001	65720065	2286	Zkscan6	zinc finger with KRAB and SCAN domains 6 [Source:MGI Symbol;Acc:MGI:1289293]
ENSMUSG00000018362	20.1472	19.7715	19.8783	15.3823	16.7747	20.5648	16.697	18.1901	18.2087	11	106879455	106890367	990	Kpna2	karyopherin subunit alpha 2 [Source:MGI Symbol;Acc:MGI:103561]
ENSMUSG00000018363	17.9523	16.9132	16.6973	16.0652	18.0813	16.2468	16.36	14.8243	15.6413	11	106710892	106811541	2533	Smurf2	SMAD specific E3 ubiquitin protein ligase 2 [Source:MGI Symbol;Acc:MGI:1913563]
ENSMUSG00000018372	6.30795	5.78216	6.18545	7.38895	8.05375	6.28824	7.32456	6.11933	7.18804	11	106680078	106710756	1209	Cep95	centrosomal protein 95 [Source:MGI Symbol;Acc:MGI:2443502]
ENSMUSG00000018377	8.12075	9.33991	10.0196	8.80482	8.89902	8.93104	9.95742	8.35497	9.38335	11	87959105	87975555	4249	Vezf1	vascular endothelial zinc finger 1 [Source:MGI Symbol;Acc:MGI:1313291]
ENSMUSG00000018378	21.1853	22.3722	21.6606	20.924	22.5054	22.2429	21.7419	23.1057	21.2652	11	87988884	88084966	1595	Cuedc1	CUE domain containing 1 [Source:MGI Symbol;Acc:MGI:2144281]
ENSMUSG00000018379	85.7692	89.1615	90.3198	100.439	101.28	94.9074	95.3126	86.2235	95.6782	11	87938199	87944581	1745	Srsf1	serine and arginine-rich splicing factor 1 [Source:MGI Symbol;Acc:MGI:98283]
ENSMUSG00000018381	0.558438	0.875902	0.725054	0.802185	0.660838	0.787076	0.534227	0.733986	0.819804	11	95720900	95733302	1718	Abi3	ABI family member 3 [Source:MGI Symbol;Acc:MGI:1913860]
ENSMUSG00000018387	2.4769	2.59505	2.30879	1.82735	2.33571	1.7533	2.3801	2.4139	2.2371	11	53348032	53358593	2756	Shroom1	shroom family member 1 [Source:MGI Symbol;Acc:MGI:1919024]
ENSMUSG00000018395	58.2034	59.3938	64.531	66.8205	64.2497	61.3234	69.2488	60.4016	66.1042	11	53458206	53492794	1598	Kif3a	kinesin family member 3A [Source:MGI Symbol;Acc:MGI:107689]
ENSMUSG00000018398	120.236	121.622	127.292	120.036	127.917	127.822	123.355	124.313	122.221	11	53410084	53440392	2369	Septin8	septin 8 [Source:MGI Symbol;Acc:MGI:894310]
ENSMUSG00000018401	39.4525	37.2494	39.6006	36.6026	41.1242	44.014	41.2768	36.4605	36.4687	11	87482988	87507128	2931	Mtmr4	myotubularin related protein 4 [Source:MGI Symbol;Acc:MGI:2180699]
ENSMUSG00000018405	7.80451	7.31449	8.43055	6.29917	7.20581	5.74169	7.1995	8.28522	6.94046	11	84703887	84710341	1066	Mrm1	mitochondrial rRNA methyltransferase 1 [Source:MGI Symbol;Acc:MGI:2443470]
ENSMUSG00000018411	394.84	382.802	391.938	391.172	384.615	375.721	395.744	384.004	385.81	11	104122216	104222916	1390	Mapt	microtubule-associated protein tau [Source:MGI Symbol;Acc:MGI:97180]
ENSMUSG00000018412	24.5068	23.7947	23.768	23.5295	24.1915	23.2426	24.231	22.8082	22.9674	11	104224055	104359687	3816	Kansl1	KAT8 regulatory NSL complex subunit 1 [Source:MGI Symbol;Acc:MGI:1923969]
ENSMUSG00000018415	30.6475	32.6947	32.0338	32.6153	30.4912	27.4677	27.3533	29.9372	30.8076	11	60307971	60341753	3000	Gid4	GID complex subunit 4, VID24 homolog [Source:MGI Symbol;Acc:MGI:1914021]
ENSMUSG00000018417	10.1699	10.6668	11.5367	10.6668	10.2049	9.91451	9.2558	11.9628	13.0586	1	51788924	51955230	1956	Myo1b	myosin IB [Source:MGI Symbol;Acc:MGI:107752]
ENSMUSG00000018425	19.83	18.7743	18.8737	21.1322	19.3555	19.7412	17.9972	17.9174	19.599	11	86659672	86698572	1498	Dhx40	DEAH-box helicase 40 [Source:MGI Symbol;Acc:MGI:1914737]
ENSMUSG00000018427	16.6043	17.0261	18.149	17.6045	19.1257	19.5979	16.7388	16.2563	16.5996	11	86827251	86884533	2653	Ypel2	yippee like 2 [Source:MGI Symbol;Acc:MGI:1925114]
ENSMUSG00000018428	19.1011	19.8618	17.3173	19.067	17.8088	20.3155	18.9875	18.4825	19.807	11	88721618	88755412	2590	Akap1	A kinase anchor protein 1 [Source:MGI Symbol;Acc:MGI:104729]
ENSMUSG00000018433	15.2032	15.8128	16.375	16.2832	15.5828	16.6296	16.7018	15.4329	16.4752	11	107057489	107080207	2002	Nol11	nucleolar protein 11 [Source:MGI Symbol;Acc:MGI:1916229]
ENSMUSG00000018442	20.7806	20.2116	21.1875	21.2598	22.073	21.3649	18.2838	19.3807	20.6865	11	70897990	70910667	1740	Derl2	Der1-like domain family, member 2 [Source:MGI Symbol;Acc:MGI:2151483]
ENSMUSG00000018446	39.379	39.9976	42.2429	36.0099	37.5143	39.4446	38.3317	37.1095	39.3577	11	70868662	70873852	1292	C1qbp	complement component 1, q subcomponent binding protein [Source:MGI Symbol;Acc:MGI:1194505]
ENSMUSG00000018449	18.7477	18.9035	16.9033	15.5514	18.1853	19.3503	15.5593	14.7782	18.9382	11	70861039	70868659	585	Rpain	RPA interacting protein [Source:MGI Symbol;Acc:MGI:1916973]
ENSMUSG00000018451	141.845	143.865	136.157	130.696	135.694	154.938	144.789	139.003	133.59	11	70922767	70924339	1533	6330403K07Rik	RIKEN cDNA 6330403K07 gene [Source:MGI Symbol;Acc:MGI:1918001]
ENSMUSG00000018459	7.12016	5.78887	5.81558	5.34688	5.08116	4.18186	5.01918	5.59891	4.95776	2	165246948	165315150	1895	Slc13a3	solute carrier family 13 (sodium-dependent dicarboxylate transporter), member 3 [Source:MGI Symbol;Acc:MGI:2149635]
ENSMUSG00000018470	15.6299	16.445	21.115	12.0574	15.3442	13.885	15.0815	14.8382	18.6077	11	69217084	69223868	1804	Kcnab3	potassium voltage-gated channel, shaker-related subfamily, beta member 3 [Source:MGI Symbol;Acc:MGI:1336208]
ENSMUSG00000018474	433.006	410.585	412.956	415.006	405.564	423.529	435.866	422.697	384.655	11	69234099	69260232	2448	Chd3	chromodomain helicase DNA binding protein 3 [Source:MGI Symbol;Acc:MGI:1344395]
ENSMUSG00000018476	9.14078	9.47843	8.54782	8.44454	8.26259	7.87277	8.31692	10.0469	8.9054	11	69289334	69304501	3698	Kdm6b	KDM1 lysine (K)-specific demethylase 6B [Source:MGI Symbol;Acc:MGI:2448492]
ENSMUSG00000018479	0.257948	0.0650231	0	0.144993	0.130821	0.233716	0.0793174	0	0	11	85061230	85071971	826	Chct1	CHD1 helical C-terminal domain containing 1 [Source:MGI Symbol;Acc:MGI:1920884]
ENSMUSG00000018481	21.3719	21.4913	22.0048	19.3417	22.2805	22.1006	22.1155	20.4806	21.9592	11	85078088	85125956	6463	Appbp2	amyloid beta precursor protein binding protein 2 [Source:MGI Symbol;Acc:MGI:1914134]
ENSMUSG00000018486	0.129845	0.190435	0.116155	0.106161	0.143677	0.171123	0.203262	0.177714	0.181952	11	103618190	103640647	4518	Wnt9b	wingless-type MMTV integration site family, member 9B [Source:MGI Symbol;Acc:MGI:1197020]
ENSMUSG00000018500	2.19683	2.06936	1.63551	1.94974	1.9644	1.81585	2.13319	1.64748	1.87772	11	62139810	62157279	1845	Adora2b	adenosine A2b receptor [Source:MGI Symbol;Acc:MGI:99403]
ENSMUSG00000018501	105.304	108.297	105.338	114.114	113.181	102.459	108.778	107.425	110.85	11	62207252	62349367	2513	Ncor1	nuclear receptor co-repressor 1 [Source:MGI Symbol;Acc:MGI:1349717]
ENSMUSG00000018507	8.01836	6.52342	7.40478	5.7006	7.7531	7.333	7.5888	6.60812	6.29814	11	62465312	62491341	2134	Trpv2	transient receptor potential cation channel, subfamily V, member 2 [Source:MGI Symbol;Acc:MGI:1341836]
ENSMUSG00000018509	20.9141	22.318	22.2949	23.0218	22.2741	23.1603	21.2221	23.0528	21.2039	11	62415772	62430087	612	Cenpv	centromere protein V [Source:MGI Symbol;Acc:MGI:1920389]
ENSMUSG00000018537	11.0276	10.8589	13.4735	12.9363	13.5423	12.0746	12.7925	12.9694	12.7508	11	97579649	97591323	1446	Pcgf2	polycomb group ring finger 2 [Source:MGI Symbol;Acc:MGI:99161]
ENSMUSG00000018541	12.4351	12.2456	12.2753	11.8425	12.4524	12.7899	13.249	14.1674	14.2436	11	97636307	97657382	2019	Cwc25	CWC25 spliceosome-associated protein [Source:MGI Symbol;Acc:MGI:1914730]
ENSMUSG00000018543	0.769195	0.430882	1.57688	0.86473	0.953586	1.13575	1.15633	1.1029	1.5056	11	97662307	97666744	624	Spmap1	sperm microtubule associated protein 1 [Source:MGI Symbol;Acc:MGI:1919465]
ENSMUSG00000018547	81.976	75.1691	76.5508	75.6301	77.8459	79.2359	84.1673	81.9009	74.2168	11	97605983	97635530	2814	Pip4k2b	phosphatidylinositol-5-phosphate 4-kinase, type II, beta [Source:MGI Symbol;Acc:MGI:1934234]
ENSMUSG00000018548	151.894	141.385	154.485	146.254	150.158	137.286	141.841	146.852	145.729	11	87017903	87111509	2475	Trim37	tripartite motif-containing 37 [Source:MGI Symbol;Acc:MGI:2153072]
ENSMUSG00000018554	1.91696	1.73465	1.9347	2.32082	1.69512	1.54389	2.53918	2.16718	2.54357	11	69826622	69832431	1085	Ybx2	Y box protein 2 [Source:MGI Symbol;Acc:MGI:1096372]
ENSMUSG00000018559	54.7963	58.2713	48.8265	54.4391	50.9922	50.8803	52.8996	59.064	51.0718	11	69871982	69881427	837	Ctdnep1	CTD nuclear envelope phosphatase 1 [Source:MGI Symbol;Acc:MGI:1914431]
ENSMUSG00000018565	59.3957	63.2793	61.3819	58.2501	58.4406	63.3925	57.4062	60.0448	56.4685	11	69859048	69873343	809	Elp5	elongator acetyltransferase complex subunit 5 [Source:MGI Symbol;Acc:MGI:1859017]
ENSMUSG00000018566	0.914698	0.7218	0.929432	1.07301	1.00847	0.672625	0.6359	1.15472	0.700593	11	69833365	69839014	1341	Slc2a4	solute carrier family 2 (facilitated glucose transporter), member 4 [Source:MGI Symbol;Acc:MGI:95758]
ENSMUSG00000018567	165.497	142.329	158.354	148.236	147.643	158.631	139.165	149.954	133.396	11	69881969	69885777	871	Gabarap	gamma-aminobutyric acid receptor associated protein [Source:MGI Symbol;Acc:MGI:1861742]
ENSMUSG00000018569	0.129444	0.0652598	0.716486	0.0727605	0.0656485	0.312756	0	0.0696007	0.142521	11	69855605	69858711	824	Cldn7	claudin 7 [Source:MGI Symbol;Acc:MGI:1859285]
ENSMUSG00000018570	0.111961	0.188153	0.18362	0.251734	0.302837	0.135258	0.0918061	0.200668	0.123272	11	69788178	69791813	1428	2810408A11Rik	RIKEN cDNA 2810408A11 gene [Source:MGI Symbol;Acc:MGI:1917669]
ENSMUSG00000018572	35.9595	34.566	33.1862	33.1142	34.2186	37.6125	32.8752	35.1506	32.0619	11	69886603	69890835	1271	Phf23	PHD finger protein 23 [Source:MGI Symbol;Acc:MGI:1925496]
ENSMUSG00000018574	22.1653	20.5153	21.081	22.0121	19.472	21.0518	20.9034	21.7769	21.1365	11	69901009	69906237	1114	Acadvl	acyl-Coenzyme A dehydrogenase, very long chain [Source:MGI Symbol;Acc:MGI:895149]
ENSMUSG00000018581	0.0719229	0.108781	0.0995254	0.141498	0.155024	0.108611	0.0663474	0.106349	0.0791888	12	117841717	118162778	5932	Dnah11	dynein, axonemal, heavy chain 11 [Source:MGI Symbol;Acc:MGI:1100864]
ENSMUSG00000018583	24.7357	23.0545	24.1498	22.7788	23.9332	24.0545	23.2857	23.4246	23.1944	11	55360511	55395664	3647	G3bp1	G3BP stress granule assembly factor 1 [Source:MGI Symbol;Acc:MGI:1351465]
ENSMUSG00000018585	38.2163	38.6579	37.9382	37.8515	34.0271	39.3396	38.6923	42.5507	42.483	11	55337467	55352065	434	Atox1	antioxidant 1 copper chaperone [Source:MGI Symbol;Acc:MGI:1333855]
ENSMUSG00000018589	1.62532	1.8949	1.72846	1.61782	1.9577	2.4953	1.9158	1.65681	1.92	X	163912013	164110389	3150	Glra2	glycine receptor, alpha 2 subunit [Source:MGI Symbol;Acc:MGI:95748]
ENSMUSG00000018593	234.855	205.415	209.475	210.332	192.893	250.932	221.02	210.451	203.387	11	55285326	55314009	1283	Sparc	secreted acidic cysteine rich glycoprotein [Source:MGI Symbol;Acc:MGI:98373]
ENSMUSG00000018595	0.0631508	0.127351	0.116516	0.177486	0.256219	0.0762911	0.0776738	0.0339556	0	X	135658423	135680890	1689	Glra4	glycine receptor, alpha 4 subunit [Source:MGI Symbol;Acc:MGI:95750]
ENSMUSG00000018599	10.3278	9.11197	8.98007	9.45862	9.03077	11.9928	11.3341	9.76594	9.21459	11	60619224	60623777	1198	Mief2	mitochondrial elongation factor 2 [Source:MGI Symbol;Acc:MGI:2144199]
ENSMUSG00000018604	0.918032	1.01137	0.920091	1.12761	1.37952	1.58143	0.961872	0.859259	0.842312	5	119808734	119822789	3136	Tbx3	T-box 3 [Source:MGI Symbol;Acc:MGI:98495]
ENSMUSG00000018620	0	0	0	0	0	0	0	0	0	9	7628232	7674980	3287	Mmp20	matrix metallopeptidase 20 (enamelysin) [Source:MGI Symbol;Acc:MGI:1353466]
ENSMUSG00000018623	0	0	0	0	0	0	0	0	0	9	7692091	7699586	1068	Mmp7	matrix metallopeptidase 7 [Source:MGI Symbol;Acc:MGI:103189]
ENSMUSG00000018634	3.77218	3.45378	4.37322	2.26658	3.34241	3.719	3.57309	4.47617	3.24623	11	104023681	104066349	2460	Crhr1	corticotropin releasing hormone receptor 1 [Source:MGI Symbol;Acc:MGI:88498]
ENSMUSG00000018648	20.3023	17.6386	17.0147	18.9481	14.5057	16.9682	15.8623	19.8646	15.7457	11	83938867	83960087	1252	Dusp14	dual specificity phosphatase 14 [Source:MGI Symbol;Acc:MGI:1927168]
ENSMUSG00000018651	30.146	25.0757	31.1419	29.0307	30.0651	29.2977	29.1382	27.7699	29.112	11	83969746	84020426	949	Tada2a	transcriptional adaptor 2A [Source:MGI Symbol;Acc:MGI:2144471]
ENSMUSG00000018654	2.62681	2.31478	2.25358	2.55601	2.88832	2.82672	2.28064	2.01773	2.4304	11	11634980	11722926	2416	Ikzf1	IKAROS family zinc finger 1 [Source:MGI Symbol;Acc:MGI:1342540]
ENSMUSG00000018656	0	0	0	0	0	0	0.131542	0.0383362	0.117751	6	42561800	42574626	1495	Tcaf3	TRPM8 channel-associated factor 3 [Source:MGI Symbol;Acc:MGI:3042585]
ENSMUSG00000018659	19.698	19.339	19.9908	15.9056	17.6603	19.9656	18.0397	17.8709	17.1556	11	96828651	96834812	1749	Pnpo	pyridoxine 5'-phosphate oxidase [Source:MGI Symbol;Acc:MGI:2144151]
ENSMUSG00000018661	33.7733	32.6641	31.5275	32.0597	31.373	33.4629	33.2216	34.0492	31.6833	11	113539995	113557880	1238	Cog1	component of oligomeric golgi complex 1 [Source:MGI Symbol;Acc:MGI:1333873]
ENSMUSG00000018666	33.2761	32.3918	32.7078	30.9376	31.5299	36.1173	30.9706	30.6724	34.0616	11	96679953	96699466	1435	Cbx1	chromobox 1 [Source:MGI Symbol;Acc:MGI:105369]
ENSMUSG00000018669	24.0305	26.8871	23.2057	24.7639	23.0917	22.4097	21.4546	22.6117	22.1645	11	96798252	96807322	1011	Cdk5rap3	CDK5 regulatory subunit associated protein 3 [Source:MGI Symbol;Acc:MGI:1933126]
ENSMUSG00000018672	4.4258	3.42131	4.35508	4.56086	3.29205	4.36648	5.26215	3.33159	4.71047	11	96740696	96752029	723	Copz2	coatomer protein complex, subunit zeta 2 [Source:MGI Symbol;Acc:MGI:1929008]
ENSMUSG00000018677	39.4462	36.9038	40.9454	35.8552	35.945	38.3198	38.1568	40.2331	35.4997	11	102293811	102298772	917	Slc25a39	solute carrier family 25, member 39 [Source:MGI Symbol;Acc:MGI:1196386]
ENSMUSG00000018678	3.76543	4.51346	3.96993	4.12512	4.05318	3.36529	4.15879	4.73104	4.25159	11	96844167	96873785	2776	Sp2	Sp2 transcription factor [Source:MGI Symbol;Acc:MGI:1926162]
ENSMUSG00000018697	10.2198	10.8575	11.5592	10.4326	9.53204	10.5015	9.77671	10.4007	10.2175	11	84313681	84404348	1361	Aatf	apoptosis antagonizing transcription factor [Source:MGI Symbol;Acc:MGI:1929608]
ENSMUSG00000018698	0.309863	0.555446	0.508186	0.50317	0.279377	0.0415932	0.465817	0.074049	0.303259	11	84409110	84416361	1548	Lhx1	LIM homeobox protein 1 [Source:MGI Symbol;Acc:MGI:99783]
ENSMUSG00000018707	294.537	293.256	293.017	275.425	270.938	279.714	284.586	299.821	285.298	12	110567886	110633379	2321	Dync1h1	dynein cytoplasmic 1 heavy chain 1 [Source:MGI Symbol;Acc:MGI:103147]
ENSMUSG00000018727	1.65958	1.40202	1.76547	1.51273	1.81983	2.11328	1.59989	1.63998	2.07416	11	113588998	113600843	1188	Cpsf4l	cleavage and polyadenylation specific factor 4-like [Source:MGI Symbol;Acc:MGI:1277182]
ENSMUSG00000018733	5.40428	4.73134	7.64252	6.22102	6.40073	6.56789	6.84613	5.70726	6.48469	11	83185468	83193412	1647	Pex12	peroxisomal biogenesis factor 12 [Source:MGI Symbol;Acc:MGI:2144177]
ENSMUSG00000018736	53.5689	48.1326	54.6165	48.6239	51.4379	54.8404	49.343	49.5847	51.4661	11	68712260	68762684	1343	Ndel1	nudE neurodevelopment protein 1 like 1 [Source:MGI Symbol;Acc:MGI:1932915]
ENSMUSG00000018740	2.24496	2.10569	2.15129	2.72921	2.30358	2.4598	2.72913	2.24576	2.32805	11	68858957	68865191	2042	Slc25a35	solute carrier family 25, member 35 [Source:MGI Symbol;Acc:MGI:1919248]
ENSMUSG00000018750	73.2993	71.1895	73.2464	69.0493	71.4778	68.0356	68.8849	73.0728	68.4599	11	69656738	69674849	2392	Zbtb4	zinc finger and BTB domain containing 4 [Source:MGI Symbol;Acc:MGI:1922830]
ENSMUSG00000018752	0.201883	0.101781	0.289709	0.226958	0.102387	0.203242	0.248311	0.180918	0.148185	11	69573403	69586924	1584	Tnfsfm13	tumor necrosis factor (ligand) superfamily, membrane-bound member 13 [Source:MGI Symbol;Acc:MGI:3845075]
ENSMUSG00000018761	48.9572	45.0251	45.9882	45.0453	46.2235	46.1051	44.2509	48.2476	49.6311	11	69547523	69553468	755	Mpdu1	mannose-P-dolichol utilization defect 1 [Source:MGI Symbol;Acc:MGI:1346040]
ENSMUSG00000018765	104.061	99.8154	102.951	97.1166	101.349	98.8248	99.3148	104.417	95.1628	11	69523816	69544123	1209	Fxr2	FMR1 autosomal homolog 2 [Source:MGI Symbol;Acc:MGI:1346074]
ENSMUSG00000018770	249.177	248.67	267.237	237.1	238.239	268.227	225.676	264.617	241.263	2	73738791	73741670	772	Atp5mc3	ATP synthase membrane subunit c locus 3 [Source:MGI Symbol;Acc:MGI:2442035]
ENSMUSG00000018774	9.09431	8.37744	6.62888	8.45676	5.86497	6.57842	8.2167	7.18396	6.67537	11	69555039	69556979	950	Cd68	CD68 antigen [Source:MGI Symbol;Acc:MGI:88342]
ENSMUSG00000018776	0.0685486	0.138237	0.168633	0.0770625	0.104295	0.0414061	0.168626	0.0368579	0.11321	11	69650716	69652794	1556	Slc35g3	solute carrier family 35, member G3 [Source:MGI Symbol;Acc:MGI:1927128]
ENSMUSG00000018796	34.3539	34.8547	37.34	35.3965	30.8845	31.8453	37.3384	35.8936	36.5815	8	46924074	46989088	1747	Acsl1	acyl-CoA synthetase long-chain family member 1 [Source:MGI Symbol;Acc:MGI:102797]
ENSMUSG00000018800	16.6879	16.1024	18.2574	16.8449	18.4695	18.3909	18.4125	15.3562	17.2419	11	110160195	110228542	3786	Abca5	ATP-binding cassette, sub-family A member 5 [Source:MGI Symbol;Acc:MGI:2386607]
ENSMUSG00000018809	10.0112	8.78098	9.79626	9.58102	10.079	10.2509	11.4437	12.0065	10.7767	11	75239259	75296531	1433	Smyd4	SET and MYND domain containing 4 [Source:MGI Symbol;Acc:MGI:2442796]
ENSMUSG00000018819	1.5938	1.52463	1.40747	1.28638	1.3679	0.93803	0.703706	0.615259	0.80991	7	142014546	142048604	1304	Lsp1	lymphocyte specific 1 [Source:MGI Symbol;Acc:MGI:96832]
ENSMUSG00000018820	41.1241	41.9357	43.4393	41.6575	43.8237	41.2008	43.8577	45.2929	45.0734	19	42152390	42183029	1717	Zfyve27	zinc finger, FYVE domain containing 27 [Source:MGI Symbol;Acc:MGI:1919602]
[truncated: 55,086 more rows]
